# Supplementary material for: Cyclical dermal micro-niche switching governs the morphological infradian rhythm of mouse zigzag hair
Source: Nat Commun. 2023 Aug 4;14:4478. doi: 10.1038/s41467-023-39605-z (PMC10403492; doi:10.1038/s41467-023-39605-z)
Supplement: Supplementary file 4 — Supplementary Data 1 [file 41467_2023_39605_MOESM4_ESM.xlsx]

## Sheet: Sheet1
	Table S1. Key Resources
	REAGENT or RESOURCE	SOURCE	IDENTIFIER
	Antibody
	Rab Anti-monomeric Kusabira-Orange 2 pAb	MBL	Cat#PM051M
	Anti-hair cortex Cytokeratin/K40 antibody [AE13]	abcam	Cat#ab16113, Clone#AE13
	IHC‑plus™ Polyclonal Goat anti‑Human GATA3 Antibody (aa2‑14, IHC, WB) LS‑B4879	LifeSpan Biosciences	Cat#LS-B4879, Clone#7B5
	Anti-GATA3 antibody [EPR16651] - ChIP Grade	abcam	Cat#ab199428, Clone#EPR16651
	Biotinylated Horse anti-Goat IgG	VECTOR	Cat#BP-9500
	0.1 ml M.O.M. Biotinylated Anti-Mouse IgG Reagent	VECTOR	Cat#BMK-2202
	Donkey anti-Rabbit IgG (H+L) Highly Cross-Adsorbed Secondary Antibody, Alexa Fluor 594	ThermoFisher Scientific	Cat#A-21207
	Donkey anti-Mouse Alexa Fluor 647	ThermoFisher Scientific	Cat#A-31571
	Goat anti-Rabbit IgG (H+L) Highly Cross-Adsorbed Secondary Antibody, Alexa Fluor™ 633	ThermoFisher Scientific	Cat#A-21071
	Streptavidin, Alexa Fluor 488 conjugate	ThermoFisher Scientific	Cat#S32354
	Streptavidin, Alexa Fluor™ 405 conjugate	ThermoFisher Scientific	Cat#S32351
	Hoechst 33342, Trihydrochloride, Trihydrate - 10 mg/mL Solution in Water	ThermoFisher Scientific	Cat#H3570
	Alexa Fluor™ Plus 647 Phalloidin	ThermoFisher Scientific	Cat#A30107
	Chemicals and Reagents
	0.5 mol/l EDTA pH 8.0	DOJINDO LABORATORIES	Cat#347-07481
	Potassium Chloride	FUJIFILM	Cat#163-03545
	Potassium Dihydrogen Phosphate	FUJIFILM	Cat#169-04245
	Sodium Chloride	FUJIFILM	Cat#A30107
	di-Sodium Hydrogenphosphate 12-Water	Nacalai Tesque	Cat#31722-45
	Triton-X 100	AlfaAesar	Cat#A16046
	paraformaldehyde	FUJIFILM	Cat#162-16065
	TB Green Premix Ex Taq II (Tli RNaseH Plus)	TAKARA BIO INC.	Cat#RR820A
	5mol/L Sodium Hydroxide Solution	FUJIFILM Wako Pure Chemical Corporation	196-05375
	1M Tris-HCl (pH8.0)	NIPPON GENE CO., LTD.	314-90065
	MightyAmp DNA Polymerase	TAKARA BIO INC.	R076A
	EcoRI	TAKARA BIO INC.	1040A
	XhoI	TAKARA BIO INC.	1094A
	BamHI	TAKARA BIO INC.	1010A
	pLVSIN-CMV Neo Vector	TAKARA BIO INC.	6181
	Lentiviral High Titer Packaging Mix	TAKARA BIO INC.	6194
	TransIT-293 Transfection Reagent	TAKARA BIO INC.	MIR2700
	Lenti-X 293T Cell Line	TAKARA BIO INC.	632180
	Virus Precipitation Solution(5×), PEG-it	SBI	LV810A-1
	Critical commercial Assays
	DIG-RNA Labeling kit	Sigma-Aldric	Cat#11175025910
	ReliaPrep FFPE Total RNA MiniPrepSystem	Promega	Cat#Z1001
	cellAmp Whole Transcriptome Amplification Kit (Real Time) Ver.2	TAKARA BIO INC.	Ca#3734
	Guide-it CRISPR/Cas9 System (Green)	Clontech Laboratories, Inc.	Ca#632601
	TransIT-Pro Transfection kit	Mirus Bio LLC	Ca#MIR5700
	Deposited Data
	RNA-Sequence data	This paper	GenBank ID
	Experimental Models
	C57BL/6NCrSlc	SLC	NA
	BALB/cCrSlc	SLC	NA
	BALB/cSlc-nu/nu	SLC	NA
	R26-H2B-EGFP	RIKEN BDR	CDB Acc. No. CDB0238K
	B6.Cg-Tg(FucciG1)#596Bsi	RIKEN BRC	BRC No. RBRC02707
	Software and Algorithm
	Imaris	Oxford Instruments	Ver.7.6.5
	CHOPCHOP	https://chopchop.cbu.uib.no/	Ver. 3
	R	https://www.r-project.org/	Ver. 4.0.5
	Rstudio	https://www.rstudio.com/	Ver. 1.4.1106
	qPCR primers
	Actin Foward (TGACAGGATGCAGAAGGAGA)	NCBI	Gene ID #11461
	Actin Reverse (GCTGGAAGGTGGACAGTGAG)
	Shh Forward (ACGGACCTTCAAGAGCCTTAAC)	NCBI	Gene ID #20423
	Shh Reverse (TTCTGAAACGCAGGACAAGG)
	Ptn Forward (TGCAAGTACCAGTTCCAGGCTTG)	NCBI	Gene ID #19242
	Ptn Reverse (CTTGGTGAGCTTGCCACAGG)
	Aff3 Forward (CTGTCAGCTTTGTCAGTAGGTG)	NCBI	Gene ID #16764
	Aff3 Reverse (ATCACCAAACCGTGCTCAAC)
	Primers for Digoxigenin-labeled RNA probe template
	Shh Forward (GACAGCTCACAAGTCCTCAGGTTC)	NCBI	Gene ID #20423
	Shh Reverse (CGTCTCGATCACGTAGAAGACCTTC)
	Ptn Forward (AGGAGGTAGGATTGAGGTAAGT)	NCBI	Gene ID #19242
	Ptn Reverse (ATTCAGCATCACTTGTTTTATTTTCCT)
	Aff3 Forward (GGAGTGGATGCAAAACTAGGCAAAC)	NCBI	Gene ID #16764
	Aff3 Reverse (TGCACACAAGGTGATTCAATTTCG)
	Primers for guide RNA template
	Mock Foward (ccggGCACTACCAGAGCTAACTCA)	previous paper	https://doi.org/10.1038/s41591-019-0343-4
	Mock Reverse (aaacTGAGTTAGCTCTGGTAGTGC)
	Shh Forward (ccggAGCTGCGAGTGACCGAGGGC)	NCBI	Gene ID #20423
	Shh Reverse (aaacGCCCTCGGTCACTCGCAGCT)
	Ptn Forward (ccggGCCGGGAAGAAAGAGAAACC)	NCBI	Gene ID #19242
	Ptn Reverse (aaacGGTTTCTCTTTCTTCCCGGC)
	Aff3 Forward (ccggGCTGGGCACCCACCGTCCGA)	NCBI	Gene ID #16764
	Aff3 Reverse (aaacTCGGACGGTGGGTGCCCAGC)
	Primers for CRISPR-modified allele
	Shh Forward (atagaattcATGTTCTCATTCACTCAACCCC)	NCBI	Gene ID #20423
	Shh Reverse (tatctcgagTTCCTCTCTGTTTTTCCTCCAG)
	Ptn Forward (atagaattcAGTGTTCCAGAAGCCTCACAT)	NCBI	Gene ID #19242
	Ptn Reverse (tatctcgagTGGTCTGGTTTTGTCTGGTTG)
	Aff3 Forward (atagaattcCCTGTCCACTGTTGCCTGTAT)	NCBI	Gene ID #16764
	Aff3 Reverse (tatctcgagCACCATCTCCAAGCAAGGTC)
	Probes for lentivirus construction
	Shh Forward (atagaattcATGCTGCTGCTGCTGGCC)	NCBI	Gene ID #20423
	Shh Reverse (tattctagaTTAGCTGGACTTGACCGCCATTCC)
	Ptn Forward (atagaattcATGTCGTCCCAGCAATATCAGCAG)	NCBI	Gene ID #19242
	Ptn Reverse (tattctagaTTAATCCAGCATCTTCTCCTGTTTCTTGCC)
	IRES2 Forward (atatctagaGCCCCTCTCCCTCCCCCCCCCCTAA)
	IRES2 Reverse (GCTCTTCGCCCTTAGACACCATGGTTGTGGCCATATTATCATCGTG)
	mTagBFP2 Forward (CACGATGATAATATGGCCACAACCATGGTGTCTAAGGGCGAAGAGC)
	mTagBFP2 Reverse (tatggatccTTAATTAAGCTTGTGCCCCAGTTTGCTAGG)

## Sheet: IHC
mh-TIa-2022-05-30-01
name	maker	cat#	lot#	Box	番号	希釈濃度
Rab Anti-monomeric Kusabira-Orange 2 pAb	MBL	PM051M	008	-30℃ Box9	352	1:500
Ms Anti-hair cortex Cytokeratin antibody [AE13]	abcam	ab16113	GR127404-17	-30℃ Box6	311	01:50:00
Goat anti-GATA3	LSBio	LS-B4879	113373			1:100
Donkey anti-Rab IgG Alexa594	invitrogen	A21207			696	1:200
Donkey anti-Mouse Alexa Fluor 647	Invitrogen	A-31571			1052	1:200
Biotinylated Horse anti-Goat IgG	VECTOR	BP-9500	ZH0512			1:200
Streptavidin, Alexa Fluor 488 conjugate	Invitrogen	S32354	18585036	18	872	1:100
Hoechst						1:1,000
mh-TIa-2021-11-24-01
Rabbit Anti-GATA3 antibody	abcam	ab199428	GR3266930-1	Box21	1011	1:100
Ms Anti-hair cortex Cytokeratin antibody [AE13]	abcam	ab16113	GR127404-17	-30℃ Box6	311	01:50:00
Alexa Fluor 633 goat anti-rabbit IgG(H+L)	invitrogen	A21071			696	1:200
Biotinylated anti-Mouse IgG	Vector LAb	BMK-2202				1:200
Streptavidin, Alexa Fluor™ 405 conjugate	Invitrogen	S32351		二次抗体Box3	1056	1:100
Hoechst						1:1,0000
mh-TIa-2022-03-15-01(phalloidin647), mh-TIa-2021-08-30-02(phalloidin647-cross section)
Alexa Fluor™ Plus 647 Phalloidin	ThermoFisher Scientific	Cat#A30107
reagent
EDTA																		1.37	137	mM
Triton-X 100
Phalloidin
paraformaldehyde
PBS
・塩化カリウム[KCl(74.55)]:Wako,Cat# 163-03545, Lot#									表. 1 10x PBS(-)作製時の各試薬添加量
・りん酸二水素カリウム[KH2PO4(136.09)]: Wako,Cat# 169-04245, Lot#									試薬名	添加量	終濃度
・りん酸水素二ナトリウム・12水[Na2HPO4・12H2O(358.14)]: Wako,Cat# 196-02835, Lot#									KCl (g)	2.0	27 mM
・塩化ナトリウム[NaCl(58.44)]: Wako,Cat# 191-01665, Lot#									KH2PO4 (g)	2.0	15 mM
・MilliQ水									Na2HPO4・12H2O (g)	28.9603	80 mM
									NaCl (g)	80.0	1.37 M
									MilliQ (ml)		-
									Total (ml)	1000	-
PB
NaH2PO4/2H2O
Na2HPO4･12H2O
400mM PBを62.5mlくわえ500にメスアップ	50	mM							8	50
									9.5ml 1.0 M リン酸ナトリウム、一ナトリウム塩溶液\					Sodium Dihydrogenphosphate	NaH2PO4/2H2O	52.6316	19
									81 ml 0.5 M リン酸ナトリウム、二ナトリウム塩溶液\						Na2HPO4	6.17284	81
									NaH2PO4/2H2O		156.01	0.106083
									Na2HPO4･12H2O		358.14
											0.2	40.5	2.46914	12.3457	1.539
											0.2	9.5	10.5263	52.6316	1.539
