# Supplementary material for: Cyclical dermal micro-niche switching governs the morphological infradian rhythm of mouse zigzag hair
Source: Nat Commun. 2023 Aug 4;14:4478. doi: 10.1038/s41467-023-39605-z (PMC10403492; doi:10.1038/s41467-023-39605-z)
Supplement: Supplementary file 10 — Source Data [file 41467_2023_39605_MOESM10_ESM.xlsx]

## Sheet: Fig. 1c
Fig. 1a. Distance betweeneach medulla cells in mouse zigzag hair.
File name	Slide #	Hair #	Bend #	No.	length (um)
mh-MTb-2020-06-05-01_7w_old_slide1-no1-1stNo1.tif	1	1	1	1	8.15444
mh-MTb-2020-06-05-01_7w_old_slide1-no1-1stNo1.tif	1	1	1	2	5.80899
mh-MTb-2020-06-05-01_7w_old_slide1-no1-1stNo1.tif	1	1	1	3	5.36345
mh-MTb-2020-06-05-01_7w_old_slide1-no1-1stNo1.tif	1	1	1	4	5.41484
mh-MTb-2020-06-05-01_7w_old_slide1-no1-1stNo1.tif	1	1	1	5	6.31091
mh-MTb-2020-06-05-01_7w_old_slide1-no1-1stNo1.tif	1	1	1	6	5.80899
mh-MTb-2020-06-05-01_7w_old_slide1-no1-1stNo1.tif	1	1	1	7	8.78758
mh-MTb-2020-06-05-01_7w_old_slide1-no1-1stNo1.tif	1	1	1	8	11.8999
mh-MTb-2020-06-05-01_7w_old_slide1-no1-1stNo1.tif	1	1	1	9	7.47441
mh-MTb-2020-06-05-01_7w_old_slide1-no1-1stNo1.tif	1	1	1	10	8.3156
mh-MTb-2020-06-05-01_7w_old_slide1-no1-1stNo1.tif	1	1	1	11	4.52426
mh-MTb-2020-06-05-01_7w_old_slide1-no2-1st.tif	1	2	1	1	2.99356
mh-MTb-2020-06-05-01_7w_old_slide1-no2-1st.tif	1	2	1	2	6.99294
mh-MTb-2020-06-05-01_7w_old_slide1-no2-1st.tif	1	2	1	3	4.98926
mh-MTb-2020-06-05-01_7w_old_slide1-no2-1st.tif	1	2	1	4	2.68173
mh-MTb-2020-06-05-01_7w_old_slide1-no2-1st.tif	1	2	1	5	9.36683
mh-MTb-2020-06-05-01_7w_old_slide1-no2-1st.tif	1	2	1	6	7.18004
mh-MTb-2020-06-05-01_7w_old_slide1-no2-1st.tif	1	2	1	7	9.66868
mh-MTb-2020-06-05-01_7w_old_slide1-no2-1st.tif	1	2	1	8	12.7486
mh-MTb-2020-06-05-01_7w_old_slide1-no2-1st.tif	1	2	1	9	6.39823
mh-MTb-2020-06-05-01_7w_old_slide1-no2-1st.tif	1	2	1	10	5.89381
mh-MTb-2020-06-05-01_7w_old_slide1-no2-1st.tif	1	2	1	11	2.84188
mh-MTb-2020-06-05-01_7w_old_slide1-no3-1sttotipZ3.tif	1	3	1	1	8.4997
mh-MTb-2020-06-05-01_7w_old_slide1-no3-1sttotipZ3.tif	1	3	1	2	8.26221
mh-MTb-2020-06-05-01_7w_old_slide1-no3-1sttotipZ3.tif	1	3	1	3	9.92314
mh-MTb-2020-06-05-01_7w_old_slide1-no3-1sttotipZ3.tif	1	3	1	4	5.50565
mh-MTb-2020-06-05-01_7w_old_slide1-no3-1sttotipZ3.tif	1	3	1	5	3.59775
mh-MTb-2020-06-05-01_7w_old_slide1-no3-1sttotipZ3.tif	1	3	1	6	8.48024
mh-MTb-2020-06-05-01_7w_old_slide1-no3-1sttotipZ3.tif	1	3	1	7	7.65751
mh-MTb-2020-06-05-01_7w_old_slide1-no3-1sttotipZ3.tif	1	3	1	8	5.53608
mh-MTb-2020-06-05-01_7w_old_slide1-no3-1sttotipZ3.tif	1	3	1	9	9.08494
mh-MTb-2020-06-05-01_7w_old_slide1-no3-1sttotipZ3.tif	1	3	1	10	5.89381
mh-MTb-2020-06-05-01_7w_old_slide1-no3-1sttotipZ3.tif	1	3	1	11	6.21362
mh-MTb-2020-06-05-01_7w_old_slide1-no4-1st.tif	1	4	1	1	6.00807
mh-MTb-2020-06-05-01_7w_old_slide1-no4-1st.tif	1	4	1	2	6.71255
mh-MTb-2020-06-05-01_7w_old_slide1-no4-1st.tif	1	4	1	3	5.68875
mh-MTb-2020-06-05-01_7w_old_slide1-no4-1st.tif	1	4	1	4	9.28052
mh-MTb-2020-06-05-01_7w_old_slide1-no4-1st.tif	1	4	1	5	9.19969
mh-MTb-2020-06-05-01_7w_old_slide1-no4-1st.tif	1	4	1	6	6.09039
mh-MTb-2020-06-05-01_7w_old_slide1-no4-1st.tif	1	4	1	7	12.3529
mh-MTb-2020-06-05-01_7w_old_slide1-no4-1st.tif	1	4	1	8	12.0775
mh-MTb-2020-06-05-01_7w_old_slide1-no4-1st.tif	1	4	1	9	6.78589
mh-MTb-2020-06-05-01_7w_old_slide1-no4-1st.tif	1	4	1	10	15.4103
mh-MTb-2020-06-05-01_7w_old_slide1-no4-1st.tif	1	4	1	11	7.05581
mh-MTb-2020-06-05-01_7w_old_slide1-no5-1st.tif	1	5	1	1	4.9249
mh-MTb-2020-06-05-01_7w_old_slide1-no5-1st.tif	1	5	1	2	5.16338
mh-MTb-2020-06-05-01_7w_old_slide1-no5-1st.tif	1	5	1	3	6.49452
mh-MTb-2020-06-05-01_7w_old_slide1-no5-1st.tif	1	5	1	4	2.90425
mh-MTb-2020-06-05-01_7w_old_slide1-no5-1st.tif	1	5	1	5	4.96132
mh-MTb-2020-06-05-01_7w_old_slide1-no5-1st.tif	1	5	1	6	8.02772
mh-MTb-2020-06-05-01_7w_old_slide1-no5-1st.tif	1	5	1	7	12.7486
mh-MTb-2020-06-05-01_7w_old_slide1-no5-1st.tif	1	5	1	8	9.36683
mh-MTb-2020-06-05-01_7w_old_slide1-no5-1st.tif	1	5	1	9	10.676
mh-MTb-2020-06-05-01_7w_old_slide1-no5-1st.tif	1	5	1	10	16.7454
mh-MTb-2020-06-05-01_7w_old_slide1-no5-1st.tif	1	5	1	11	5.73465
mh-MTb-2020-06-05-01_7w_old_slide1-no6-1sttotip.tif	1	6	1	1	7.74532
mh-MTb-2020-06-05-01_7w_old_slide1-no6-1sttotip.tif	1	6	1	2	8.49621
mh-MTb-2020-06-05-01_7w_old_slide1-no6-1sttotip.tif	1	6	1	3	10.4181
mh-MTb-2020-06-05-01_7w_old_slide1-no6-1sttotip.tif	1	6	1	4	7.26436
mh-MTb-2020-06-05-01_7w_old_slide1-no6-1sttotip.tif	1	6	1	5	8.54011
mh-MTb-2020-06-05-01_7w_old_slide1-no6-1sttotip.tif	1	6	1	6	9.8024
mh-MTb-2020-06-05-01_7w_old_slide1-no6-1sttotip.tif	1	6	1	7	10.666
mh-MTb-2020-06-05-01_7w_old_slide1-no6-1sttotip.tif	1	6	1	8	18.9986
mh-MTb-2020-06-05-01_7w_old_slide1-no6-1sttotip.tif	1	6	1	9	5.68875
mh-MTb-2020-06-05-01_7w_old_slide1-no6-1sttotip.tif	1	6	1	10	4.73331
mh-MTb-2020-06-05-01_7w_old_slide1-no6-1sttotip.tif	1	6	1	11	6.56237
mh-MTb-2020-06-05-01_7w_old_slide1-no7-1st.tif	1	7	1	1	7.05581
mh-MTb-2020-06-05-01_7w_old_slide1-no7-1st.tif	1	7	1	2	3.34679
mh-MTb-2020-06-05-01_7w_old_slide1-no7-1st.tif	1	7	1	3	9.97852
mh-MTb-2020-06-05-01_7w_old_slide1-no7-1st.tif	1	7	1	4	5.68875
mh-MTb-2020-06-05-01_7w_old_slide1-no7-1st.tif	1	7	1	5	8.46727
mh-MTb-2020-06-05-01_7w_old_slide1-no7-1st.tif	1	7	1	6	9.19969
mh-MTb-2020-06-05-01_7w_old_slide1-no7-1st.tif	1	7	1	7	8.827
mh-MTb-2020-06-05-01_7w_old_slide1-no7-1st.tif	1	7	1	8	7.48389
mh-MTb-2020-06-05-01_7w_old_slide1-no7-1st.tif	1	7	1	9	8.30362
mh-MTb-2020-06-05-01_7w_old_slide1-no7-1st.tif	1	7	1	10	5.57799
mh-MTb-2020-06-05-01_7w_old_slide1-no7-1st.tif	1	7	1	11	9.37382
mh-MTb-2020-06-05-01_7w_old_slide1-no8-1st.tif	1	8	1	1	7.30228
mh-MTb-2020-06-05-01_7w_old_slide1-no8-1st.tif	1	8	1	2	6.56038
mh-MTb-2020-06-05-01_7w_old_slide1-no8-1st.tif	1	8	1	3	8.03819
mh-MTb-2020-06-05-01_7w_old_slide1-no8-1st.tif	1	8	1	4	12.6438
mh-MTb-2020-06-05-01_7w_old_slide1-no8-1st.tif	1	8	1	5	6.56038
mh-MTb-2020-06-05-01_7w_old_slide1-no8-1st.tif	1	8	1	6	5.20629
mh-MTb-2020-06-05-01_7w_old_slide1-no8-1st.tif	1	8	1	7	3.59775
mh-MTb-2020-06-05-01_7w_old_slide1-no8-1st.tif	1	8	1	8	7.43749
mh-MTb-2020-06-05-01_7w_old_slide1-no8-1st.tif	1	8	1	9	8.58402
mh-MTb-2020-06-05-01_7w_old_slide1-no8-1st.tif	1	8	1	10	7.09123
mh-MTb-2020-06-05-01_7w_old_slide1-no8-1st.tif	1	8	1	11	9.58387
mh-MTb-2020-06-05-01_7w_old_slide2-no1-1st.tif	2	1	1	1	5.95019
mh-MTb-2020-06-05-01_7w_old_slide2-no1-1st.tif	2	1	1	2	3.71899
mh-MTb-2020-06-05-01_7w_old_slide2-no1-1st.tif	2	1	1	3	5.20629
mh-MTb-2020-06-05-01_7w_old_slide2-no1-1st.tif	2	1	1	4	7.90598
mh-MTb-2020-06-05-01_7w_old_slide2-no1-1st.tif	2	1	1	5	5.13694
mh-MTb-2020-06-05-01_7w_old_slide2-no1-1st.tif	2	1	1	6	6.38924
mh-MTb-2020-06-05-01_7w_old_slide2-no1-1st.tif	2	1	1	7	10.1023
mh-MTb-2020-06-05-01_7w_old_slide2-no1-1st.tif	2	1	1	8	7.80919
mh-MTb-2020-06-05-01_7w_old_slide2-no1-1st.tif	2	1	1	9	8.58402
mh-MTb-2020-06-05-01_7w_old_slide2-no1-1st.tif	2	1	1	10	6.71255
mh-MTb-2020-06-05-01_7w_old_slide2-no1-1st.tif	2	1	1	11	9.53198
mh-MTb-2020-06-05-01_7w_old_slide2-no2-1st.tif	2	2	1	1	6.00807
mh-MTb-2020-06-05-01_7w_old_slide2-no2-1st.tif	2	2	1	2	5.48818
mh-MTb-2020-06-05-01_7w_old_slide2-no2-1st.tif	2	2	1	3	7.00292
mh-MTb-2020-06-05-01_7w_old_slide2-no2-1st.tif	2	2	1	4	7.05581
mh-MTb-2020-06-05-01_7w_old_slide2-no2-1st.tif	2	2	1	5	8.98067
mh-MTb-2020-06-05-01_7w_old_slide2-no2-1st.tif	2	2	1	6	12.2337
mh-MTb-2020-06-05-01_7w_old_slide2-no2-1st.tif	2	2	1	7	11.5426
mh-MTb-2020-06-05-01_7w_old_slide2-no2-1st.tif	2	2	1	8	8.78808
mh-MTb-2020-06-05-01_7w_old_slide2-no2-1st.tif	2	2	1	9	6.98097
mh-MTb-2020-06-05-01_7w_old_slide2-no2-1st.tif	2	2	1	10	3.5279
mh-MTb-2020-06-05-01_7w_old_slide2-no2-1st.tif	2	2	1	11	3.95299
mh-MTb-2020-06-05-01_7w_old_slide2-no4-2nd.tif	2	4	1	1	5.49367
mh-MTb-2020-06-05-01_7w_old_slide2-no4-2nd.tif	2	4	1	2	4.7398
mh-MTb-2020-06-05-01_7w_old_slide2-no4-2nd.tif	2	4	1	3	5.49367
mh-MTb-2020-06-05-01_7w_old_slide2-no4-2nd.tif	2	4	1	4	5.9921
mh-MTb-2020-06-05-01_7w_old_slide2-no4-2nd.tif	2	4	1	5	4.99525
mh-MTb-2020-06-05-01_7w_old_slide2-no4-2nd.tif	2	4	1	6	4.74628
mh-MTb-2020-06-05-01_7w_old_slide2-no4-2nd.tif	2	4	1	7	3.74194
mh-MTb-2020-06-05-01_7w_old_slide2-no4-2nd.tif	2	4	1	8	2.99356
mh-MTb-2020-06-05-01_7w_old_slide2-no4-2nd.tif	2	4	1	9	3.75043
mh-MTb-2020-06-05-01_7w_old_slide2-no4-2nd.tif	2	4	1	10	5.24471
mh-MTb-2020-06-05-01_7w_old_slide2-no4-2nd.tif	2	4	1	11	4.74628
mh-MTb-2020-06-05-01_7w_old_slide2-no5-1st.tif	2	5	1	1	6.78589
mh-MTb-2020-06-05-01_7w_old_slide2-no5-1st.tif	2	5	1	2	9.58387
mh-MTb-2020-06-05-01_7w_old_slide2-no5-1st.tif	2	5	1	3	9.97852
mh-MTb-2020-06-05-01_7w_old_slide2-no5-1st.tif	2	5	1	4	11.4863
mh-MTb-2020-06-05-01_7w_old_slide2-no5-1st.tif	2	5	1	5	12.4731
mh-MTb-2020-06-05-01_7w_old_slide2-no5-1st.tif	2	5	1	6	7.19551
mh-MTb-2020-06-05-01_7w_old_slide2-no5-1st.tif	2	5	1	7	8.48174
mh-MTb-2020-06-05-01_7w_old_slide2-no5-1st.tif	2	5	1	8	7.19551
mh-MTb-2020-06-05-01_7w_old_slide2-no5-1st.tif	2	5	1	9	10.1023
mh-MTb-2020-06-05-01_7w_old_slide2-no5-1st.tif	2	5	1	10	15.8484
mh-MTb-2020-06-05-01_7w_old_slide2-no5-1st.tif	2	5	1	11	4.46239
mh-MTb-2020-06-05-01_7w_old_slide2-no6-1st.tif	2	6	1	1	5.57799
mh-MTb-2020-06-05-01_7w_old_slide2-no6-1st.tif	2	6	1	2	8.36749
mh-MTb-2020-06-05-01_7w_old_slide2-no6-1st.tif	2	6	1	3	7.63207
mh-MTb-2020-06-05-01_7w_old_slide2-no6-1st.tif	2	6	1	4	5.26267
mh-MTb-2020-06-05-01_7w_old_slide2-no6-1st.tif	2	6	1	5	5.53907
mh-MTb-2020-06-05-01_7w_old_slide2-no6-1st.tif	2	6	1	6	5.24471
mh-MTb-2020-06-05-01_7w_old_slide2-no6-1st.tif	2	6	1	7	3.81628
mh-MTb-2020-06-05-01_7w_old_slide2-no6-1st.tif	2	6	1	8	6.56237
mh-MTb-2020-06-05-01_7w_old_slide2-no6-1st.tif	2	6	1	9	6.49103
mh-MTb-2020-06-05-01_7w_old_slide2-no6-1st.tif	2	6	1	10	7.98681
mh-MTb-2020-06-05-01_7w_old_slide2-no6-1st.tif	2	6	1	11	6.23657
mh-MTb-2020-06-05-01_7w_old_slide2-no7-1stZ1.tif	2	7	1	1	4.83759
mh-MTb-2020-06-05-01_7w_old_slide2-no7-1stZ1.tif	2	7	1	2	5.84342
mh-MTb-2020-06-05-01_7w_old_slide2-no7-1stZ1.tif	2	7	1	3	4.98128
mh-MTb-2020-06-05-01_7w_old_slide2-no7-1stZ1.tif	2	7	1	4	5.17286
mh-MTb-2020-06-05-01_7w_old_slide2-no7-1stZ1.tif	2	7	1	5	4.31072
mh-MTb-2020-06-05-01_7w_old_slide2-no7-1stZ1.tif	2	7	1	6	4.16703
mh-MTb-2020-06-05-01_7w_old_slide2-no7-1stZ1.tif	2	7	1	7	6.51398
mh-MTb-2020-06-05-01_7w_old_slide2-no7-1stZ1.tif	2	7	1	8	5.65183
mh-MTb-2020-06-05-01_7w_old_slide2-no7-1stZ1.tif	2	7	1	9	15.1833
mh-MTb-2020-06-05-01_7w_old_slide2-no7-1stZ1.tif	2	7	1	10	5.50814
mh-MTb-2020-06-05-01_7w_old_slide2-no7-1stZ1.tif	2	7	1	11	10.5373
mh-MTb-2020-06-05-01_7w_old_slide2-no8-1st.tif	2	8	1	1	8.7307
mh-MTb-2020-06-05-01_7w_old_slide2-no8-1st.tif	2	8	1	2	7.18004
mh-MTb-2020-06-05-01_7w_old_slide2-no8-1st.tif	2	8	1	3	8.95622
mh-MTb-2020-06-05-01_7w_old_slide2-no8-1st.tif	2	8	1	4	5.41484
mh-MTb-2020-06-05-01_7w_old_slide2-no8-1st.tif	2	8	1	5	6.4581
mh-MTb-2020-06-05-01_7w_old_slide2-no8-1st.tif	2	8	1	6	4.52426
mh-MTb-2020-06-05-01_7w_old_slide2-no8-1st.tif	2	8	1	7	6.1333
mh-MTb-2020-06-05-01_7w_old_slide2-no8-1st.tif	2	8	1	8	5.80899
mh-MTb-2020-06-05-01_7w_old_slide2-no8-1st.tif	2	8	1	9	13.0699
mh-MTb-2020-06-05-01_7w_old_slide2-no8-1st.tif	2	8	1	10	10.3273
mh-MTb-2020-06-05-01_7w_old_slide2-no8-1st.tif	2	8	1	11	8.80654
mh-MTb-2020-06-05-01_7w_old_slide2-no9-tip.tif	2	9	1	1	5.36345
mh-MTb-2020-06-05-01_7w_old_slide2-no9-tip.tif	2	9	1	2	4.11414
mh-MTb-2020-06-05-01_7w_old_slide2-no9-tip.tif	2	9	1	3	7.90598
mh-MTb-2020-06-05-01_7w_old_slide2-no9-tip.tif	2	9	1	4	7.58467
mh-MTb-2020-06-05-01_7w_old_slide2-no9-tip.tif	2	9	1	5	8.09308
mh-MTb-2020-06-05-01_7w_old_slide2-no9-tip.tif	2	9	1	6	11.2208
mh-MTb-2020-06-05-01_7w_old_slide2-no9-tip.tif	2	9	1	7	12.1982
mh-MTb-2020-06-05-01_7w_old_slide2-no9-tip.tif	2	9	1	8	7.31775
mh-MTb-2020-06-05-01_7w_old_slide2-no9-tip.tif	2	9	1	9	7.9898
mh-MTb-2020-06-05-01_7w_old_slide2-no9-tip.tif	2	9	1	10	8.67383
mh-MTb-2020-06-05-01_7w_old_slide2-no9-tip.tif	2	9	1	11	4.00538
mh-MTb-2020-06-05-01_7w_old_slide2-no10-1st.tif	2	10	1	1	5.48818
mh-MTb-2020-06-05-01_7w_old_slide2-no10-1st.tif	2	10	1	2	4.24087
mh-MTb-2020-06-05-01_7w_old_slide2-no10-1st.tif	2	10	1	3	7.23892
mh-MTb-2020-06-05-01_7w_old_slide2-no10-1st.tif	2	10	1	4	8.98416
mh-MTb-2020-06-05-01_7w_old_slide2-no10-1st.tif	2	10	1	5	7.98281
mh-MTb-2020-06-05-01_7w_old_slide2-no10-1st.tif	2	10	1	6	11.2702
mh-MTb-2020-06-05-01_7w_old_slide2-no10-1st.tif	2	10	1	7	5.98711
mh-MTb-2020-06-05-01_7w_old_slide2-no10-1st.tif	2	10	1	8	8.04518
mh-MTb-2020-06-05-01_7w_old_slide2-no10-1st.tif	2	10	1	9	4.84357
mh-MTb-2020-06-05-01_7w_old_slide2-no10-1st.tif	2	10	1	10	6.17121
mh-MTb-2020-06-05-01_7w_old_slide2-no10-1st.tif	2	10	1	11	5.57799
mh-MTb-2020-06-05-01_7w_old_slide3-no1-1st.tif	3	1	1	1	5.52211
mh-MTb-2020-06-05-01_7w_old_slide3-no1-1st.tif	3	1	1	2	14.7692
mh-MTb-2020-06-05-01_7w_old_slide3-no1-1st.tif	3	1	1	3	5.7591
mh-MTb-2020-06-05-01_7w_old_slide3-no1-1st.tif	3	1	1	4	9.54844
mh-MTb-2020-06-05-01_7w_old_slide3-no1-1st.tif	3	1	1	5	6.60478
mh-MTb-2020-06-05-01_7w_old_slide3-no1-1st.tif	3	1	1	6	4.27031
mh-MTb-2020-06-05-01_7w_old_slide3-no1-1st.tif	3	1	1	7	3.5279
mh-MTb-2020-06-05-01_7w_old_slide3-no1-1st.tif	3	1	1	8	3.77487
mh-MTb-2020-06-05-01_7w_old_slide3-no1-1st.tif	3	1	1	9	6.06993
mh-MTb-2020-06-05-01_7w_old_slide3-no1-1st.tif	3	1	1	10	7.83314
mh-MTb-2020-06-05-01_7w_old_slide3-no1-1st.tif	3	1	1	11	4.02234
mh-MTb-2020-06-05-01_7w_old_slide3-no3-1st.tif	3	3	1	1	7.31775
mh-MTb-2020-06-05-01_7w_old_slide3-no3-1st.tif	3	3	1	2	6.02403
mh-MTb-2020-06-05-01_7w_old_slide3-no3-1st.tif	3	3	1	3	7.32523
mh-MTb-2020-06-05-01_7w_old_slide3-no3-1st.tif	3	3	1	4	7.9898
mh-MTb-2020-06-05-01_7w_old_slide3-no3-1st.tif	3	3	1	5	10.3592
mh-MTb-2020-06-05-01_7w_old_slide3-no3-1st.tif	3	3	1	6	9.31944
mh-MTb-2020-06-05-01_7w_old_slide3-no3-1st.tif	3	3	1	7	6.32838
mh-MTb-2020-06-05-01_7w_old_slide3-no3-1st.tif	3	3	1	8	5.32204
mh-MTb-2020-06-05-01_7w_old_slide3-no3-1st.tif	3	3	1	9	7.67897
mh-MTb-2020-06-05-01_7w_old_slide3-no3-1st.tif	3	3	1	10	8.32208
mh-MTb-2020-06-05-01_7w_old_slide3-no3-1st.tif	3	3	1	11	8.98665
mh-MTb-2020-06-05-01_7w_old_slide3-no4-1st.tif	3	4	1	1	5.53608
mh-MTb-2020-06-05-01_7w_old_slide3-no4-1st.tif	3	4	1	2	9.23711
mh-MTb-2020-06-05-01_7w_old_slide3-no4-1st.tif	3	4	1	3	9.15279
mh-MTb-2020-06-05-01_7w_old_slide3-no4-1st.tif	3	4	1	4	5.13694
mh-MTb-2020-06-05-01_7w_old_slide3-no4-1st.tif	3	4	1	5	9.45614
mh-MTb-2020-06-05-01_7w_old_slide3-no4-1st.tif	3	4	1	6	9.22364
mh-MTb-2020-06-05-01_7w_old_slide3-no4-1st.tif	3	4	1	7	9.39028
mh-MTb-2020-06-05-01_7w_old_slide3-no4-1st.tif	3	4	1	8	8.80155
mh-MTb-2020-06-05-01_7w_old_slide3-no4-1st.tif	3	4	1	9	5.28263
mh-MTb-2020-06-05-01_7w_old_slide3-no4-1st.tif	3	4	1	10	7.80919
mh-MTb-2020-06-05-01_7w_old_slide3-no4-1st.tif	3	4	1	11	7.14362
mh-MTb-2020-06-05-01_7w_old_slide3-no6-1st.tif	3	6	1	1	4.6001
mh-MTb-2020-06-05-01_7w_old_slide3-no6-1st.tif	3	6	1	2	5.26367
mh-MTb-2020-06-05-01_7w_old_slide3-no6-1st.tif	3	6	1	3	5.17436
mh-MTb-2020-06-05-01_7w_old_slide3-no6-1st.tif	3	6	1	4	5.87834
mh-MTb-2020-06-05-01_7w_old_slide3-no6-1st.tif	3	6	1	5	5.72268
mh-MTb-2020-06-05-01_7w_old_slide3-no6-1st.tif	3	6	1	6	6.23757
mh-MTb-2020-06-05-01_7w_old_slide3-no6-1st.tif	3	6	1	7	6.89965
mh-MTb-2020-06-05-01_7w_old_slide3-no6-1st.tif	3	6	1	8	6.47656
mh-MTb-2020-06-05-01_7w_old_slide3-no6-1st.tif	3	6	1	9	7.65751
mh-MTb-2020-06-05-01_7w_old_slide3-no6-1st.tif	3	6	1	10	7.23542
mh-MTb-2020-06-05-01_7w_old_slide3-no6-1st.tif	3	6	1	11	7.85908
mh-MTb-2020-06-05-01_7w_old_slide3-no6-1st.tif	3	6	1	1	3.65164
mh-MTb-2020-06-05-01_7w_old_slide3-no7-tip.tif	3	7	1	1	3.0664
mh-MTb-2020-06-05-01_7w_old_slide3-no7-tip.tif	3	7	1	2	5.05412
mh-MTb-2020-06-05-01_7w_old_slide3-no7-tip.tif	3	7	1	3	3.30239
mh-MTb-2020-06-05-01_7w_old_slide3-no7-tip.tif	3	7	1	4	4.32968
mh-MTb-2020-06-05-01_7w_old_slide3-no7-tip.tif	3	7	1	5	6.23408
mh-MTb-2020-06-05-01_7w_old_slide3-no7-tip.tif	3	7	1	6	11.6928
mh-MTb-2020-06-05-01_7w_old_slide3-no7-tip.tif	3	7	1	7	10.2559
mh-MTb-2020-06-05-01_7w_old_slide3-no7-tip.tif	3	7	1	8	8.54011
mh-MTb-2020-06-05-01_7w_old_slide3-no7-tip.tif	3	7	1	9	6.43914
mh-MTb-2020-06-05-01_7w_old_slide3-no7-tip.tif	3	7	1	10	5.7591
mh-MTb-2020-06-05-01_7w_old_slide3-no7-tip.tif	3	7	1	11	5.08954
mh-MTb-2020-06-05-01_7w_old_slide3-no8-tip.tif	3	8	1	1	6.1323
mh-MTb-2020-06-05-01_7w_old_slide3-no8-tip.tif	3	8	1	2	6.77691
mh-MTb-2020-06-05-01_7w_old_slide3-no8-tip.tif	3	8	1	3	6.65318
mh-MTb-2020-06-05-01_7w_old_slide3-no8-tip.tif	3	8	1	4	6.3159
mh-MTb-2020-06-05-01_7w_old_slide3-no8-tip.tif	3	8	1	5	8.14197
mh-MTb-2020-06-05-01_7w_old_slide3-no8-tip.tif	3	8	1	6	11.375
mh-MTb-2020-06-05-01_7w_old_slide3-no8-tip.tif	3	8	1	7	9.31395
mh-MTb-2020-06-05-01_7w_old_slide3-no8-tip.tif	3	8	1	8	5.4797
mh-MTb-2020-06-05-01_7w_old_slide3-no8-tip.tif	3	8	1	9	6.60478
mh-MTb-2020-06-05-01_7w_old_slide3-no8-tip.tif	3	8	1	10	3.57181
mh-MTb-2020-06-05-01_7w_old_slide3-no8-tip.tif	3	8	1	11	4.53324
mh-MTb-2020-06-05-01_7w_old_slide3-no9-1st.tif	3	9	1	1	6.85724
mh-MTb-2020-06-05-01_7w_old_slide3-no9-1st.tif	3	9	1	2	7.73634
mh-MTb-2020-06-05-01_7w_old_slide3-no9-1st.tif	3	9	1	3	6.55189
mh-MTb-2020-06-05-01_7w_old_slide3-no9-1st.tif	3	9	1	4	7.73136
mh-MTb-2020-06-05-01_7w_old_slide3-no9-1st.tif	3	9	1	5	9.62428
mh-MTb-2020-06-05-01_7w_old_slide3-no9-1st.tif	3	9	1	6	7.63007
mh-MTb-2020-06-05-01_7w_old_slide3-no9-1st.tif	3	9	1	7	6.69608
mh-MTb-2020-06-05-01_7w_old_slide3-no9-1st.tif	3	9	1	8	7.11069
mh-MTb-2020-06-05-01_7w_old_slide3-no9-1st.tif	3	9	1	9	6.37428
mh-MTb-2020-06-05-01_7w_old_slide3-no9-1st.tif	3	9	1	10	6.72652
mh-MTb-2020-06-05-01_7w_old_slide3-no10-tipZ2.tif	3	10	1	1	4.90444
mh-MTb-2020-06-05-01_7w_old_slide3-no10-tipZ2.tif	3	10	1	2	6.68561
mh-MTb-2020-06-05-01_7w_old_slide3-no10-tipZ2.tif	3	10	1	3	10.5248
mh-MTb-2020-06-05-01_7w_old_slide3-no10-tipZ2.tif	3	10	1	4	10.1526
mh-MTb-2020-06-05-01_7w_old_slide3-no10-tipZ2.tif	3	10	1	5	5.19831
mh-MTb-2020-06-05-01_7w_old_slide3-no10-tipZ2.tif	3	10	1	6	6.70407
mh-MTb-2020-06-05-01_7w_old_slide3-no10-tipZ2.tif	3	10	1	7	5.57799
mh-MTb-2020-06-05-01_7w_old_slide3-no10-tipZ2.tif	3	10	1	8	4.68342
mh-MTb-2020-06-05-01_7w_old_slide3-no10-tipZ2.tif	3	10	1	9	5.17985
mh-MTb-2020-06-05-01_7w_old_slide3-no10-tipZ2.tif	3	10	1	10	5.5286
mh-MTb-2020-06-05-01_7w_old_slide3-no10-tipZ2.tif	3	10	1	11	4.35263
mh-MTb-2020-06-05-01_7w_old_slide1-no1-2nd.tif	1	1	2	1	6.4581
mh-MTb-2020-06-05-01_7w_old_slide1-no1-2nd.tif	1	1	2	2	5.53608
mh-MTb-2020-06-05-01_7w_old_slide1-no1-2nd.tif	1	1	2	3	7.19551
mh-MTb-2020-06-05-01_7w_old_slide1-no1-2nd.tif	1	1	2	4	9.41972
mh-MTb-2020-06-05-01_7w_old_slide1-no1-2nd.tif	1	1	2	5	15.3759
mh-MTb-2020-06-05-01_7w_old_slide1-no1-2nd.tif	1	1	2	6	11.5317
mh-MTb-2020-06-05-01_7w_old_slide1-no1-2nd.tif	1	1	2	7	8.95622
mh-MTb-2020-06-05-01_7w_old_slide1-no1-2nd.tif	1	1	2	8	7.36265
mh-MTb-2020-06-05-01_7w_old_slide1-no1-2nd.tif	1	1	2	9	7.67897
mh-MTb-2020-06-05-01_7w_old_slide1-no1-2nd.tif	1	1	2	10	11.9927
mh-MTb-2020-06-05-01_7w_old_slide1-no1-2nd.tif	1	1	2	11	6.78389
mh-MTb-2020-06-05-01_7w_old_slide1-no2-2ndZ3.tif	1	2	2	1	9.07845
mh-MTb-2020-06-05-01_7w_old_slide1-no2-2ndZ3.tif	1	2	2	2	5.95019
mh-MTb-2020-06-05-01_7w_old_slide1-no2-2ndZ3.tif	1	2	2	3	6.55189
mh-MTb-2020-06-05-01_7w_old_slide1-no2-2ndZ3.tif	1	2	2	4	6.24955
mh-MTb-2020-06-05-01_7w_old_slide1-no2-2ndZ3.tif	1	2	2	5	5.95019
mh-MTb-2020-06-05-01_7w_old_slide1-no2-2ndZ3.tif	1	2	2	6	7.43749
mh-MTb-2020-06-05-01_7w_old_slide1-no2-2ndZ3.tif	1	2	2	7	8.4997
mh-MTb-2020-06-05-01_7w_old_slide1-no2-2ndZ3.tif	1	2	2	8	7.93392
mh-MTb-2020-06-05-01_7w_old_slide1-no2-2ndZ3.tif	1	2	2	9	8.67383
mh-MTb-2020-06-05-01_7w_old_slide1-no2-2ndZ3.tif	1	2	2	10	10.1162
mh-MTb-2020-06-05-01_7w_old_slide1-no2-2ndZ3.tif	1	2	2	11	8.05167
mh-MTb-2020-06-05-01_7w_old_slide1-no3-2nd.tif	1	3	2	1	9.03605
mh-MTb-2020-06-05-01_7w_old_slide1-no3-2nd.tif	1	3	2	2	6.00807
mh-MTb-2020-06-05-01_7w_old_slide1-no3-2nd.tif	1	3	2	3	3.99141
mh-MTb-2020-06-05-01_7w_old_slide1-no3-2nd.tif	1	3	2	4	6.17121
mh-MTb-2020-06-05-01_7w_old_slide1-no3-2nd.tif	1	3	2	5	5.0142
mh-MTb-2020-06-05-01_7w_old_slide1-no3-2nd.tif	1	3	2	6	4.49033
mh-MTb-2020-06-05-01_7w_old_slide1-no3-2nd.tif	1	3	2	7	5.57799
mh-MTb-2020-06-05-01_7w_old_slide1-no3-2nd.tif	1	3	2	8	8.12201
mh-MTb-2020-06-05-01_7w_old_slide1-no3-2nd.tif	1	3	2	9	7.14362
mh-MTb-2020-06-05-01_7w_old_slide1-no3-2nd.tif	1	3	2	10	8.36349
mh-MTb-2020-06-05-01_7w_old_slide1-no3-2nd.tif	1	3	2	11	8.71324
mh-MTb-2020-06-05-01_7w_old_slide1-no4-2nd.tif	1	4	2	1	7.19551
mh-MTb-2020-06-05-01_7w_old_slide1-no4-2nd.tif	1	4	2	2	8.64788
mh-MTb-2020-06-05-01_7w_old_slide1-no4-2nd.tif	1	4	2	3	8.21481
mh-MTb-2020-06-05-01_7w_old_slide1-no4-2nd.tif	1	4	2	4	6.55189
mh-MTb-2020-06-05-01_7w_old_slide1-no4-2nd.tif	1	4	2	5	13.47
mh-MTb-2020-06-05-01_7w_old_slide1-no4-2nd.tif	1	4	2	6	13.3917
mh-MTb-2020-06-05-01_7w_old_slide1-no4-2nd.tif	1	4	2	7	11.2942
mh-MTb-2020-06-05-01_7w_old_slide1-no4-2nd.tif	1	4	2	8	11.9927
mh-MTb-2020-06-05-01_7w_old_slide1-no4-2nd.tif	1	4	2	9	10.6645
mh-MTb-2020-06-05-01_7w_old_slide1-no4-2nd.tif	1	4	2	10	4.70387
mh-MTb-2020-06-05-01_7w_old_slide1-no4-2nd.tif	1	4	2	11	5.08805
mh-MTb-2020-06-05-01_7w_old_slide1-no5-2nd.tif	1	5	2	1	3.79982
mh-MTb-2020-06-05-01_7w_old_slide1-no5-2nd.tif	1	5	2	2	4.26282
mh-MTb-2020-06-05-01_7w_old_slide1-no5-2nd.tif	1	5	2	3	4.42048
mh-MTb-2020-06-05-01_7w_old_slide1-no5-2nd.tif	1	5	2	4	7.50484
mh-MTb-2020-06-05-01_7w_old_slide1-no5-2nd.tif	1	5	2	5	4.42048
mh-MTb-2020-06-05-01_7w_old_slide1-no5-2nd.tif	1	5	2	6	12.07
mh-MTb-2020-06-05-01_7w_old_slide1-no5-2nd.tif	1	5	2	7	14.2808
mh-MTb-2020-06-05-01_7w_old_slide1-no5-2nd.tif	1	5	2	8	9.49905
mh-MTb-2020-06-05-01_7w_old_slide1-no5-2nd.tif	1	5	2	9	6.71704
mh-MTb-2020-06-05-01_7w_old_slide1-no5-2nd.tif	1	5	2	10	6.71704
mh-MTb-2020-06-05-01_7w_old_slide1-no5-2nd.tif	1	5	2	11	5.47122
mh-MTb-2020-06-05-01_7w_old_slide1-no6-2nd.tif	1	6	2	1	3.89312
mh-MTb-2020-06-05-01_7w_old_slide1-no6-2nd.tif	1	6	2	2	4.76225
mh-MTb-2020-06-05-01_7w_old_slide1-no6-2nd.tif	1	6	2	3	7.29479
mh-MTb-2020-06-05-01_7w_old_slide1-no6-2nd.tif	1	6	2	4	9.08494
mh-MTb-2020-06-05-01_7w_old_slide1-no6-2nd.tif	1	6	2	5	14.0333
mh-MTb-2020-06-05-01_7w_old_slide1-no6-2nd.tif	1	6	2	6	4.16753
mh-MTb-2020-06-05-01_7w_old_slide1-no6-2nd.tif	1	6	2	7	6.10585
mh-MTb-2020-06-05-01_7w_old_slide1-no6-2nd.tif	1	6	2	8	3.79234
mh-MTb-2020-06-05-01_7w_old_slide1-no6-2nd.tif	1	6	2	9	10.6072
mh-MTb-2020-06-05-01_7w_old_slide1-no6-2nd.tif	1	6	2	10	8.12002
mh-MTb-2020-06-05-01_7w_old_slide1-no6-2nd.tif	1	6	2	11	6.84925
mh-MTb-2020-06-05-01_7w_old_slide1-no7-2ndZ1.tif	1	7	2	1	4.11414
mh-MTb-2020-06-05-01_7w_old_slide1-no7-2ndZ1.tif	1	7	2	2	7.78624
mh-MTb-2020-06-05-01_7w_old_slide1-no7-2ndZ1.tif	1	7	2	3	5.99659
mh-MTb-2020-06-05-01_7w_old_slide1-no7-2ndZ1.tif	1	7	2	4	3.58229
mh-MTb-2020-06-05-01_7w_old_slide1-no7-2ndZ1.tif	1	7	2	5	5.5755
mh-MTb-2020-06-05-01_7w_old_slide1-no7-2ndZ1.tif	1	7	2	6	11.6794
mh-MTb-2020-06-05-01_7w_old_slide1-no7-2ndZ1.tif	1	7	2	7	12.3429
mh-MTb-2020-06-05-01_7w_old_slide1-no7-2ndZ1.tif	1	7	2	8	9.85029
mh-MTb-2020-06-05-01_7w_old_slide1-no7-2ndZ1.tif	1	7	2	9	7.43749
mh-MTb-2020-06-05-01_7w_old_slide1-no7-2ndZ1.tif	1	7	2	10	9.31944
mh-MTb-2020-06-05-01_7w_old_slide1-no7-2ndZ1.tif	1	7	2	11	4.98926
mh-MTb-2020-06-05-01_7w_old_slide1-no8-2nd.tif	1	8	2	1	4.47487
mh-MTb-2020-06-05-01_7w_old_slide1-no8-2nd.tif	1	8	2	2	4.72732
mh-MTb-2020-06-05-01_7w_old_slide1-no8-2nd.tif	1	8	2	3	4.47487
mh-MTb-2020-06-05-01_7w_old_slide1-no8-2nd.tif	1	8	2	4	7.3851
mh-MTb-2020-06-05-01_7w_old_slide1-no8-2nd.tif	1	8	2	5	8.94973
mh-MTb-2020-06-05-01_7w_old_slide1-no8-2nd.tif	1	8	2	6	10.1816
mh-MTb-2020-06-05-01_7w_old_slide1-no8-2nd.tif	1	8	2	7	8.39493
mh-MTb-2020-06-05-01_7w_old_slide1-no8-2nd.tif	1	8	2	8	8.05167
mh-MTb-2020-06-05-01_7w_old_slide1-no8-2nd.tif	1	8	2	9	7.32523
mh-MTb-2020-06-05-01_7w_old_slide1-no8-2nd.tif	1	8	2	10	4.98926
mh-MTb-2020-06-05-01_7w_old_slide1-no8-2nd.tif	1	8	2	11	4.52426
mh-MTb-2020-06-05-01_7w_old_slide2-no1-2nd.tif	2	1	2	1	5.45526
mh-MTb-2020-06-05-01_7w_old_slide2-no1-2nd.tif	2	1	2	2	4.25933
mh-MTb-2020-06-05-01_7w_old_slide2-no1-2nd.tif	2	1	2	3	5.88483
mh-MTb-2020-06-05-01_7w_old_slide2-no1-2nd.tif	2	1	2	4	4.94485
mh-MTb-2020-06-05-01_7w_old_slide2-no1-2nd.tif	2	1	2	5	5.64485
mh-MTb-2020-06-05-01_7w_old_slide2-no1-2nd.tif	2	1	2	6	5.41484
mh-MTb-2020-06-05-01_7w_old_slide2-no1-2nd.tif	2	1	2	7	6.65218
mh-MTb-2020-06-05-01_7w_old_slide2-no1-2nd.tif	2	1	2	8	8.05167
mh-MTb-2020-06-05-01_7w_old_slide2-no1-2nd.tif	2	1	2	9	8.05167
mh-MTb-2020-06-05-01_7w_old_slide2-no1-2nd.tif	2	1	2	10	9.13334
mh-MTb-2020-06-05-01_7w_old_slide2-no1-2nd.tif	2	1	2	11	6.56038
mh-MTb-2020-06-05-01_7w_old_slide2-no2-2nd.tif	2	2	2	1	4.90095
mh-MTb-2020-06-05-01_7w_old_slide2-no2-2nd.tif	2	2	2	2	4.9249
mh-MTb-2020-06-05-01_7w_old_slide2-no2-2nd.tif	2	2	2	3	4.80017
mh-MTb-2020-06-05-01_7w_old_slide2-no2-2nd.tif	2	2	2	4	4.80017
mh-MTb-2020-06-05-01_7w_old_slide2-no2-2nd.tif	2	2	2	5	5.25119
mh-MTb-2020-06-05-01_7w_old_slide2-no2-2nd.tif	2	2	2	6	6.62125
mh-MTb-2020-06-05-01_7w_old_slide2-no2-2nd.tif	2	2	2	7	4.63901
mh-MTb-2020-06-05-01_7w_old_slide2-no2-2nd.tif	2	2	2	8	7.54276
mh-MTb-2020-06-05-01_7w_old_slide2-no2-2nd.tif	2	2	2	9	11.4558
mh-MTb-2020-06-05-01_7w_old_slide2-no2-2nd.tif	2	2	2	10	8.63541
mh-MTb-2020-06-05-01_7w_old_slide2-no2-2nd.tif	2	2	2	11	5.89381
mh-MTb-2020-06-05-01_7w_old_slide2-no4-1st.tif	2	4	2	1	8.05266
mh-MTb-2020-06-05-01_7w_old_slide2-no4-1st.tif	2	4	2	2	7.97134
mh-MTb-2020-06-05-01_7w_old_slide2-no4-1st.tif	2	4	2	3	13.7409
mh-MTb-2020-06-05-01_7w_old_slide2-no4-1st.tif	2	4	2	4	5.38541
mh-MTb-2020-06-05-01_7w_old_slide2-no4-1st.tif	2	4	2	5	8.04518
mh-MTb-2020-06-05-01_7w_old_slide2-no4-1st.tif	2	4	2	6	5.26267
mh-MTb-2020-06-05-01_7w_old_slide2-no4-1st.tif	2	4	2	7	5.92973
mh-MTb-2020-06-05-01_7w_old_slide2-no4-1st.tif	2	4	2	8	5.82396
mh-MTb-2020-06-05-01_7w_old_slide2-no4-1st.tif	2	4	2	9	8.44133
mh-MTb-2020-06-05-01_7w_old_slide2-no4-1st.tif	2	4	2	10	8.29265
mh-MTb-2020-06-05-01_7w_old_slide2-no4-1st.tif	2	4	2	11	6.17121
mh-MTb-2020-06-05-01_7w_old_slide2-no5-2nd.tif	2	5	2	1	5.9921
mh-MTb-2020-06-05-01_7w_old_slide2-no5-2nd.tif	2	5	2	2	7.05581
mh-MTb-2020-06-05-01_7w_old_slide2-no5-2nd.tif	2	5	2	3	6.52894
mh-MTb-2020-06-05-01_7w_old_slide2-no5-2nd.tif	2	5	2	4	6.00807
mh-MTb-2020-06-05-01_7w_old_slide2-no5-2nd.tif	2	5	2	5	4.74628
mh-MTb-2020-06-05-01_7w_old_slide2-no5-2nd.tif	2	5	2	6	5.74314
mh-MTb-2020-06-05-01_7w_old_slide2-no5-2nd.tif	2	5	2	7	6.24156
mh-MTb-2020-06-05-01_7w_old_slide2-no5-2nd.tif	2	5	2	8	4.79867
mh-MTb-2020-06-05-01_7w_old_slide2-no5-2nd.tif	2	5	2	9	6.98945
mh-MTb-2020-06-05-01_7w_old_slide2-no5-2nd.tif	2	5	2	10	7.63207
mh-MTb-2020-06-05-01_7w_old_slide2-no5-2nd.tif	2	5	2	11	7.25139
mh-MTb-2020-06-05-01_7w_old_slide2-no6-2nd.tif	2	6	2	1	4.83459
mh-MTb-2020-06-05-01_7w_old_slide2-no6-2nd.tif	2	6	2	2	4.89396
mh-MTb-2020-06-05-01_7w_old_slide2-no6-2nd.tif	2	6	2	3	4.50281
mh-MTb-2020-06-05-01_7w_old_slide2-no6-2nd.tif	2	6	2	4	5.03316
mh-MTb-2020-06-05-01_7w_old_slide2-no6-2nd.tif	2	6	2	5	5.19831
mh-MTb-2020-06-05-01_7w_old_slide2-no6-2nd.tif	2	6	2	6	5.32454
mh-MTb-2020-06-05-01_7w_old_slide2-no6-2nd.tif	2	6	2	7	7.99828
mh-MTb-2020-06-05-01_7w_old_slide2-no6-2nd.tif	2	6	2	8	4.15755
mh-MTb-2020-06-05-01_7w_old_slide2-no6-2nd.tif	2	6	2	9	6.17371
mh-MTb-2020-06-05-01_7w_old_slide2-no6-2nd.tif	2	6	2	10	7.03436
mh-MTb-2020-06-05-01_7w_old_slide2-no6-2nd.tif	2	6	2	11	5.84192
mh-MTb-2020-06-05-01_7w_old_slide2-no7-2nd.tif	2	7	2	1	4.98128
mh-MTb-2020-06-05-01_7w_old_slide2-no7-2nd.tif	2	7	2	2	4.98128
mh-MTb-2020-06-05-01_7w_old_slide2-no7-2nd.tif	2	7	2	3	6.99294
mh-MTb-2020-06-05-01_7w_old_slide2-no7-2nd.tif	2	7	2	4	5.02917
mh-MTb-2020-06-05-01_7w_old_slide2-no7-2nd.tif	2	7	2	5	4.646
mh-MTb-2020-06-05-01_7w_old_slide2-no7-2nd.tif	2	7	2	6	4.69389
mh-MTb-2020-06-05-01_7w_old_slide2-no7-2nd.tif	2	7	2	7	5.65183
mh-MTb-2020-06-05-01_7w_old_slide2-no7-2nd.tif	2	7	2	8	7.6635
mh-MTb-2020-06-05-01_7w_old_slide2-no7-2nd.tif	2	7	2	9	8.66934
mh-MTb-2020-06-05-01_7w_old_slide2-no7-2nd.tif	2	7	2	10	6.99294
mh-MTb-2020-06-05-01_7w_old_slide2-no7-2nd.tif	2	7	2	11	5.65183
mh-MTb-2020-06-05-01_7w_old_slide2-no8-2nd.tif	2	8	2	1	5.49367
mh-MTb-2020-06-05-01_7w_old_slide2-no8-2nd.tif	2	8	2	2	4.49033
mh-MTb-2020-06-05-01_7w_old_slide2-no8-2nd.tif	2	8	2	3	4.99525
mh-MTb-2020-06-05-01_7w_old_slide2-no8-2nd.tif	2	8	2	4	7.25139
mh-MTb-2020-06-05-01_7w_old_slide2-no8-2nd.tif	2	8	2	5	7.74932
mh-MTb-2020-06-05-01_7w_old_slide2-no8-2nd.tif	2	8	2	6	6.98496
mh-MTb-2020-06-05-01_7w_old_slide2-no8-2nd.tif	2	8	2	7	8.23627
mh-MTb-2020-06-05-01_7w_old_slide2-no8-2nd.tif	2	8	2	8	7.23892
mh-MTb-2020-06-05-01_7w_old_slide2-no8-2nd.tif	2	8	2	9	10.228
mh-MTb-2020-06-05-01_7w_old_slide2-no8-2nd.tif	2	8	2	10	12.4831
mh-MTb-2020-06-05-01_7w_old_slide2-no8-2nd.tif	2	8	2	11	6.73999
mh-MTb-2020-06-05-01_7w_old_slide2-no9-2nd.tif	2	9	2	1	5.5755
mh-MTb-2020-06-05-01_7w_old_slide2-no9-2nd.tif	2	9	2	2	5.68376
mh-MTb-2020-06-05-01_7w_old_slide2-no9-2nd.tif	2	9	2	3	5.5755
mh-MTb-2020-06-05-01_7w_old_slide2-no9-2nd.tif	2	9	2	4	5.5755
mh-MTb-2020-06-05-01_7w_old_slide2-no9-2nd.tif	2	9	2	5	4.84307
mh-MTb-2020-06-05-01_7w_old_slide2-no9-2nd.tif	2	9	2	6	4.32419
mh-MTb-2020-06-05-01_7w_old_slide2-no9-2nd.tif	2	9	2	7	6.1333
mh-MTb-2020-06-05-01_7w_old_slide2-no9-2nd.tif	2	9	2	8	8.83797
mh-MTb-2020-06-05-01_7w_old_slide2-no9-2nd.tif	2	9	2	9	9.36683
mh-MTb-2020-06-05-01_7w_old_slide2-no9-2nd.tif	2	9	2	10	8.48024
mh-MTb-2020-06-05-01_7w_old_slide2-no9-2nd.tif	2	9	2	11	4.43745
mh-MTb-2020-06-05-01_7w_old_slide2-no10-2nd.tif	2	10	2	1	8.83498
mh-MTb-2020-06-05-01_7w_old_slide2-no10-2nd.tif	2	10	2	2	9.54844
mh-MTb-2020-06-05-01_7w_old_slide2-no10-2nd.tif	2	10	2	3	8.96071
mh-MTb-2020-06-05-01_7w_old_slide2-no10-2nd.tif	2	10	2	4	7.54276
mh-MTb-2020-06-05-01_7w_old_slide2-no10-2nd.tif	2	10	2	5	6.37428
mh-MTb-2020-06-05-01_7w_old_slide2-no10-2nd.tif	2	10	2	6	4.3177
mh-MTb-2020-06-05-01_7w_old_slide2-no10-2nd.tif	2	10	2	7	5.32454
mh-MTb-2020-06-05-01_7w_old_slide2-no10-2nd.tif	2	10	2	8	7.22045
mh-MTb-2020-06-05-01_7w_old_slide2-no10-2nd.tif	2	10	2	9	5.93622
mh-MTb-2020-06-05-01_7w_old_slide2-no10-2nd.tif	2	10	2	10	5.32454
mh-MTb-2020-06-05-01_7w_old_slide2-no10-2nd.tif	2	10	2	11	7.90598
mh-MTb-2020-06-05-01_7w_old_slide3-no1-2nd.tif	3	1	2	1	4.51777
mh-MTb-2020-06-05-01_7w_old_slide3-no1-2nd.tif	3	1	2	2	5.7591
mh-MTb-2020-06-05-01_7w_old_slide3-no1-2nd.tif	3	1	2	3	6.95802
mh-MTb-2020-06-05-01_7w_old_slide3-no1-2nd.tif	3	1	2	4	6.11583
mh-MTb-2020-06-05-01_7w_old_slide3-no1-2nd.tif	3	1	2	5	6.52894
mh-MTb-2020-06-05-01_7w_old_slide3-no1-2nd.tif	3	1	2	6	6.3159
mh-MTb-2020-06-05-01_7w_old_slide3-no1-2nd.tif	3	1	2	7	8.48024
mh-MTb-2020-06-05-01_7w_old_slide3-no1-2nd.tif	3	1	2	8	8.25722
mh-MTb-2020-06-05-01_7w_old_slide3-no1-2nd.tif	3	1	2	9	5.67628
mh-MTb-2020-06-05-01_7w_old_slide3-no1-2nd.tif	3	1	2	10	3.88264
mh-MTb-2020-06-05-01_7w_old_slide3-no1-2nd.tif	3	1	2	11	3.71899
mh-MTb-2020-06-05-01_7w_old_slide3-no3-2nd.tif	3	3	2	1	4.43745
mh-MTb-2020-06-05-01_7w_old_slide3-no3-2nd.tif	3	3	2	2	4.76225
mh-MTb-2020-06-05-01_7w_old_slide3-no3-2nd.tif	3	3	2	3	5.89381
mh-MTb-2020-06-05-01_7w_old_slide3-no3-2nd.tif	3	3	2	4	5.99659
mh-MTb-2020-06-05-01_7w_old_slide3-no3-2nd.tif	3	3	2	5	4.76225
mh-MTb-2020-06-05-01_7w_old_slide3-no3-2nd.tif	3	3	2	6	4.63303
mh-MTb-2020-06-05-01_7w_old_slide3-no3-2nd.tif	3	3	2	7	6.39823
mh-MTb-2020-06-05-01_7w_old_slide3-no3-2nd.tif	3	3	2	8	6.1333
mh-MTb-2020-06-05-01_7w_old_slide3-no3-2nd.tif	3	3	2	9	4.70387
mh-MTb-2020-06-05-01_7w_old_slide3-no3-2nd.tif	3	3	2	10	4.66845
mh-MTb-2020-06-05-01_7w_old_slide3-no3-2nd.tif	3	3	2	11	4.37508
mh-MTb-2020-06-05-01_7w_old_slide3-no4-2nd.tif	3	4	2	1	4.33666
mh-MTb-2020-06-05-01_7w_old_slide3-no4-2nd.tif	3	4	2	2	4.27579
mh-MTb-2020-06-05-01_7w_old_slide3-no4-2nd.tif	3	4	2	3	5.12347
mh-MTb-2020-06-05-01_7w_old_slide3-no4-2nd.tif	3	4	2	4	5.84941
mh-MTb-2020-06-05-01_7w_old_slide3-no4-2nd.tif	3	4	2	5	5.74164
mh-MTb-2020-06-05-01_7w_old_slide3-no4-2nd.tif	3	4	2	6	6.69608
mh-MTb-2020-06-05-01_7w_old_slide3-no4-2nd.tif	3	4	2	7	6.17121
mh-MTb-2020-06-05-01_7w_old_slide3-no4-2nd.tif	3	4	2	8	4.63901
mh-MTb-2020-06-05-01_7w_old_slide3-no4-2nd.tif	3	4	2	9	4.63901
mh-MTb-2020-06-05-01_7w_old_slide3-no4-2nd.tif	3	4	2	10	4.18748
mh-MTb-2020-06-05-01_7w_old_slide3-no4-2nd.tif	3	4	2	11	4.27579
mh-MTb-2020-06-05-01_7w_old_slide3-no6-1stto2nd.tif	3	6	2	2	4.27579
mh-MTb-2020-06-05-01_7w_old_slide3-no6-1stto2nd.tif	3	6	2	3	4.4574
mh-MTb-2020-06-05-01_7w_old_slide3-no6-1stto2nd.tif	3	6	2	4	3.35827
mh-MTb-2020-06-05-01_7w_old_slide3-no6-1stto2nd.tif	3	6	2	5	2.96462
mh-MTb-2020-06-05-01_7w_old_slide3-no6-1stto2nd.tif	3	6	2	6	3.70852
mh-MTb-2020-06-05-01_7w_old_slide3-no6-1stto2nd.tif	3	6	2	7	3.79333
mh-MTb-2020-06-05-01_7w_old_slide3-no6-1stto2nd.tif	3	6	2	8	2.80297
mh-MTb-2020-06-05-01_7w_old_slide3-no6-1stto2nd.tif	3	6	2	9	5.48369
mh-MTb-2020-06-05-01_7w_old_slide3-no6-2ndto3rd.tif	3	6	2	10	3.19911
mh-MTb-2020-06-05-01_7w_old_slide3-no6-2ndto3rd.tif	3	6	2	11	6.56237
mh-MTb-2020-06-05-01_7w_old_slide3-no7-2nd.tif	3	7	2	1	3.49448
mh-MTb-2020-06-05-01_7w_old_slide3-no7-2nd.tif	3	7	2	2	4.98926
mh-MTb-2020-06-05-01_7w_old_slide3-no7-2nd.tif	3	7	2	3	3.5279
mh-MTb-2020-06-05-01_7w_old_slide3-no7-2nd.tif	3	7	2	4	3.3887
mh-MTb-2020-06-05-01_7w_old_slide3-no7-2nd.tif	3	7	2	5	5.12746
mh-MTb-2020-06-05-01_7w_old_slide3-no7-2nd.tif	3	7	2	6	4.76574
mh-MTb-2020-06-05-01_7w_old_slide3-no7-2nd.tif	3	7	2	7	5.00323
mh-MTb-2020-06-05-01_7w_old_slide3-no7-2nd.tif	3	7	2	8	6.15724
mh-MTb-2020-06-05-01_7w_old_slide3-no7-2nd.tif	3	7	2	9	4.51777
mh-MTb-2020-06-05-01_7w_old_slide3-no7-2nd.tif	3	7	2	10	5.02817
mh-MTb-2020-06-05-01_7w_old_slide3-no7-2nd.tif	3	7	2	11	3.5279
mh-MTb-2020-06-05-01_7w_old_slide3-no8-2nd.tif	3	8	2	1	5.85689
mh-MTb-2020-06-05-01_7w_old_slide3-no8-2nd.tif	3	8	2	2	3.43161
mh-MTb-2020-06-05-01_7w_old_slide3-no8-2nd.tif	3	8	2	3	4.24287
mh-MTb-2020-06-05-01_7w_old_slide3-no8-2nd.tif	3	8	2	4	2.45671
mh-MTb-2020-06-05-01_7w_old_slide3-no8-2nd.tif	3	8	2	5	3.75242
mh-MTb-2020-06-05-01_7w_old_slide3-no8-2nd.tif	3	8	2	6	5.72268
mh-MTb-2020-06-05-01_7w_old_slide3-no8-2nd.tif	3	8	2	7	3.12827
mh-MTb-2020-06-05-01_7w_old_slide3-no8-2nd.tif	3	8	2	8	3.94451
mh-MTb-2020-06-05-01_7w_old_slide3-no8-2nd.tif	3	8	2	9	4.33866
mh-MTb-2020-06-05-01_7w_old_slide3-no8-2nd.tif	3	8	2	10	5.21028
mh-MTb-2020-06-05-01_7w_old_slide3-no8-2nd.tif	3	8	2	11	6.43914
mh-MTb-2020-06-05-01_7w_old_slide3-no9-2nd.tif	3	9	2	11	2.89327
mh-MTb-2020-06-05-01_7w_old_slide3-no9-2nd.tif	3	9	2	1	4.24087
mh-MTb-2020-06-05-01_7w_old_slide3-no9-2nd.tif	3	9	2	2	4.86602
mh-MTb-2020-06-05-01_7w_old_slide3-no9-2nd.tif	3	9	2	3	6.48703
mh-MTb-2020-06-05-01_7w_old_slide3-no9-2nd.tif	3	9	2	4	4.24087
mh-MTb-2020-06-05-01_7w_old_slide3-no9-2nd.tif	3	9	2	5	6.36629
mh-MTb-2020-06-05-01_7w_old_slide3-no9-2nd.tif	3	9	2	6	4.74628
mh-MTb-2020-06-05-01_7w_old_slide3-no9-2nd.tif	3	9	2	7	5.24471
mh-MTb-2020-06-05-01_7w_old_slide3-no9-2nd.tif	3	9	2	8	5.12746
mh-MTb-2020-06-05-01_7w_old_slide3-no9-2nd.tif	3	9	2	9	5.50116
mh-MTb-2020-06-05-01_7w_old_slide3-no9-2nd.tif	3	9	2	10	5.13844
mh-MTb-2020-06-05-01_7w_old_slide3-no9-2nd.tif	3	9	2	11	4.12362
mh-MTb-2020-06-05-01_7w_old_slide3-no10-2nd.tif	3	10	2	1	3.81628
mh-MTb-2020-06-05-01_7w_old_slide3-no10-2nd.tif	3	10	2	2	3.54986
mh-MTb-2020-06-05-01_7w_old_slide3-no10-2nd.tif	3	10	2	3	4.30074
mh-MTb-2020-06-05-01_7w_old_slide3-no10-2nd.tif	3	10	2	4	3.85071
mh-MTb-2020-06-05-01_7w_old_slide3-no10-2nd.tif	3	10	2	5	2.91971
mh-MTb-2020-06-05-01_7w_old_slide3-no10-2nd.tif	3	10	2	6	3.59127
mh-MTb-2020-06-05-01_7w_old_slide3-no10-2nd.tif	3	10	2	7	4.24287
mh-MTb-2020-06-05-01_7w_old_slide3-no10-2nd.tif	3	10	2	8	5.95717
mh-MTb-2020-06-05-01_7w_old_slide3-no10-2nd.tif	3	10	2	9	5.02019
mh-MTb-2020-06-05-01_7w_old_slide3-no10-2nd.tif	3	10	2	10	2.81394
mh-MTb-2020-06-05-01_7w_old_slide3-no10-2nd.tif	3	10	2	11	3.96397
mh-MTb-2020-06-05-01_7w_old_slide1-no1-3rd.tif	1	1	3	1	2.74409
mh-MTb-2020-06-05-01_7w_old_slide1-no1-3rd.tif	1	1	3	2	4.51777
mh-MTb-2020-06-05-01_7w_old_slide1-no1-3rd.tif	1	1	3	3	5.49367
mh-MTb-2020-06-05-01_7w_old_slide1-no1-3rd.tif	1	1	3	4	4.11414
mh-MTb-2020-06-05-01_7w_old_slide1-no1-3rd.tif	1	1	3	5	3.2525
mh-MTb-2020-06-05-01_7w_old_slide1-no1-3rd.tif	1	1	3	6	6.03351
mh-MTb-2020-06-05-01_7w_old_slide1-no1-3rd.tif	1	1	3	7	3.57181
mh-MTb-2020-06-05-01_7w_old_slide1-no1-3rd.tif	1	1	3	8	4.79867
mh-MTb-2020-06-05-01_7w_old_slide1-no1-3rd.tif	1	1	3	9	3.81628
mh-MTb-2020-06-05-01_7w_old_slide1-no1-3rd.tif	1	1	3	10	5.38541
mh-MTb-2020-06-05-01_7w_old_slide1-no1-3rd.tif	1	1	3	11	5.08805
mh-MTb-2020-06-05-01_7w_old_slide1-no2-2ndto3rd.tif	1	2	3	1	3.24302
mh-MTb-2020-06-05-01_7w_old_slide1-no2-2ndto3rd.tif	1	2	3	2	3.50146
mh-MTb-2020-06-05-01_7w_old_slide1-no2-2ndto3rd.tif	1	2	3	3	5.38541
mh-MTb-2020-06-05-01_7w_old_slide1-no2-2ndto3rd.tif	1	2	3	4	4.11414
mh-MTb-2020-06-05-01_7w_old_slide1-no2-2ndto3rd.tif	1	2	3	5	3.15571
mh-MTb-2020-06-05-01_7w_old_slide1-no2-2ndto3rd.tif	1	2	3	6	4.11414
mh-MTb-2020-06-05-01_7w_old_slide1-no2-2ndto3rd.tif	1	2	3	7	4.42048
mh-MTb-2020-06-05-01_7w_old_slide1-no2-2ndto3rd.tif	1	2	3	8	3.39319
mh-MTb-2020-06-05-01_7w_old_slide1-no2-2ndto3rd.tif	1	2	3	9	3.15571
mh-MTb-2020-06-05-01_7w_old_slide1-no2-2ndto3rd.tif	1	2	3	10	4.73331
mh-MTb-2020-06-05-01_7w_old_slide1-no2-2ndto3rd.tif	1	2	3	11	4.11414
mh-MTb-2020-06-05-01_7w_old_slide1-no3-3rd.tif	1	3	3	1	4.64051
mh-MTb-2020-06-05-01_7w_old_slide1-no3-3rd.tif	1	3	3	2	4.06076
mh-MTb-2020-06-05-01_7w_old_slide1-no3-3rd.tif	1	3	3	3	2.65179
mh-MTb-2020-06-05-01_7w_old_slide1-no3-3rd.tif	1	3	3	4	2.49463
mh-MTb-2020-06-05-01_7w_old_slide1-no3-3rd.tif	1	3	3	5	4.49732
mh-MTb-2020-06-05-01_7w_old_slide1-no3-3rd.tif	1	3	3	6	4.93887
mh-MTb-2020-06-05-01_7w_old_slide1-no3-3rd.tif	1	3	3	7	4.06076
mh-MTb-2020-06-05-01_7w_old_slide1-no3-3rd.tif	1	3	3	8	3.70852
mh-MTb-2020-06-05-01_7w_old_slide1-no3-3rd.tif	1	3	3	9	3.35627
mh-MTb-2020-06-05-01_7w_old_slide1-no3-3rd.tif	1	3	3	10	3.70852
mh-MTb-2020-06-05-01_7w_old_slide1-no3-3rd.tif	1	3	3	11	4.76574
mh-MTb-2020-06-05-01_7w_old_slide1-no4-3rd.tif	1	4	3	1	4.66845
mh-MTb-2020-06-05-01_7w_old_slide1-no4-3rd.tif	1	4	3	2	3.67409
mh-MTb-2020-06-05-01_7w_old_slide1-no4-3rd.tif	1	4	3	3	5.03316
mh-MTb-2020-06-05-01_7w_old_slide1-no4-3rd.tif	1	4	3	4	5.74164
mh-MTb-2020-06-05-01_7w_old_slide1-no4-3rd.tif	1	4	3	5	3.32634
mh-MTb-2020-06-05-01_7w_old_slide1-no4-3rd.tif	1	4	3	6	5.41484
mh-MTb-2020-06-05-01_7w_old_slide1-no4-3rd.tif	1	4	3	7	4.37508
mh-MTb-2020-06-05-01_7w_old_slide1-no4-3rd.tif	1	4	3	8	4.63303
mh-MTb-2020-06-05-01_7w_old_slide1-no4-3rd.tif	1	4	3	9	5.37343
mh-MTb-2020-06-05-01_7w_old_slide1-no4-3rd.tif	1	4	3	10	4.63303
mh-MTb-2020-06-05-01_7w_old_slide1-no4-3rd.tif	1	4	3	11	5.20629
mh-MTb-2020-06-05-01_7w_old_slide1-no5-bottom.tif	1	5	3	1	5.11848
mh-MTb-2020-06-05-01_7w_old_slide1-no5-bottom.tif	1	5	3	2	4.6001
mh-MTb-2020-06-05-01_7w_old_slide1-no5-bottom.tif	1	5	3	3	3.5279
mh-MTb-2020-06-05-01_7w_old_slide1-no5-bottom.tif	1	5	3	4	3.74194
mh-MTb-2020-06-05-01_7w_old_slide1-no5-bottom.tif	1	5	3	5	3.54537
mh-MTb-2020-06-05-01_7w_old_slide1-no5-bottom.tif	1	5	3	6	4.09169
mh-MTb-2020-06-05-01_7w_old_slide1-no5-bottom.tif	1	5	3	7	5.14293
mh-MTb-2020-06-05-01_7w_old_slide1-no5-bottom.tif	1	5	3	8	4.64051
mh-MTb-2020-06-05-01_7w_old_slide1-no5-bottom.tif	1	5	3	9	4.02234
mh-MTb-2020-06-05-01_7w_old_slide1-no5-bottom.tif	1	5	3	10	4.64051
mh-MTb-2020-06-05-01_7w_old_slide1-no5-bottom.tif	1	5	3	11	4.49732
mh-MTb-2020-06-05-01_7w_old_slide1-no6-3rd.tif	1	6	3	1	5.25918
mh-MTb-2020-06-05-01_7w_old_slide1-no6-3rd.tif	1	6	3	2	4.32419
mh-MTb-2020-06-05-01_7w_old_slide1-no6-3rd.tif	1	6	3	3	4.63303
mh-MTb-2020-06-05-01_7w_old_slide1-no6-3rd.tif	1	6	3	4	5.48569
mh-MTb-2020-06-05-01_7w_old_slide1-no6-3rd.tif	1	6	3	5	6.11533
mh-MTb-2020-06-05-01_7w_old_slide1-no6-3rd.tif	1	6	3	6	7.04783
mh-MTb-2020-06-05-01_7w_old_slide1-no6-3rd.tif	1	6	3	7	6.39823
mh-MTb-2020-06-05-01_7w_old_slide1-no6-3rd.tif	1	6	3	8	5.36345
mh-MTb-2020-06-05-01_7w_old_slide1-no6-3rd.tif	1	6	3	9	4.65647
mh-MTb-2020-06-05-01_7w_old_slide1-no6-3rd.tif	1	6	3	10	5.65433
mh-MTb-2020-06-05-01_7w_old_slide1-no6-3rd.tif	1	6	3	11	7.32523
mh-MTb-2020-06-05-01_7w_old_slide1-no7-3rdZ1.tif	1	7	3	1	3.0664
mh-MTb-2020-06-05-01_7w_old_slide1-no7-3rdZ1.tif	1	7	3	2	3.47252
mh-MTb-2020-06-05-01_7w_old_slide1-no7-3rdZ1.tif	1	7	3	3	4.11414
mh-MTb-2020-06-05-01_7w_old_slide1-no7-3rdZ1.tif	1	7	3	4	4.43745
mh-MTb-2020-06-05-01_7w_old_slide1-no7-3rdZ1.tif	1	7	3	5	3.79234
mh-MTb-2020-06-05-01_7w_old_slide1-no7-3rdZ1.tif	1	7	3	6	3.79234
mh-MTb-2020-06-05-01_7w_old_slide1-no7-3rdZ1.tif	1	7	3	7	3.27595
mh-MTb-2020-06-05-01_7w_old_slide1-no7-3rdZ1.tif	1	7	3	8	4.52426
mh-MTb-2020-06-05-01_7w_old_slide1-no7-3rdZ1.tif	1	7	3	9	4.32419
mh-MTb-2020-06-05-01_7w_old_slide1-no7-3rdZ1.tif	1	7	3	10	3.15571
mh-MTb-2020-06-05-01_7w_old_slide1-no7-3rdZ1.tif	1	7	3	11	4.33666
mh-MTb-2020-06-05-01_7w_old_slide1-no8-3rd.tif	1	8	3	1	4.24087
mh-MTb-2020-06-05-01_7w_old_slide1-no8-3rd.tif	1	8	3	2	4.99525
mh-MTb-2020-06-05-01_7w_old_slide1-no8-3rd.tif	1	8	3	3	3.77487
mh-MTb-2020-06-05-01_7w_old_slide1-no8-3rd.tif	1	8	3	4	3.99939
mh-MTb-2020-06-05-01_7w_old_slide1-no8-3rd.tif	1	8	3	5	3.49248
mh-MTb-2020-06-05-01_7w_old_slide1-no8-3rd.tif	1	8	3	6	3.50146
mh-MTb-2020-06-05-01_7w_old_slide1-no8-3rd.tif	1	8	3	7	4.49732
mh-MTb-2020-06-05-01_7w_old_slide1-no8-3rd.tif	1	8	3	8	2.24517
mh-MTb-2020-06-05-01_7w_old_slide1-no8-3rd.tif	1	8	3	9	4.24835
mh-MTb-2020-06-05-01_7w_old_slide1-no8-3rd.tif	1	8	3	10	3.2525
mh-MTb-2020-06-05-01_7w_old_slide1-no8-3rd.tif	1	8	3	11	4.76574
mh-MTb-2020-06-05-01_7w_old_slide2-no1-3rd.tif	2	1	3	1	3.24302
mh-MTb-2020-06-05-01_7w_old_slide2-no1-3rd.tif	2	1	3	2	2.5071
mh-MTb-2020-06-05-01_7w_old_slide2-no1-3rd.tif	2	1	3	3	4.49732
mh-MTb-2020-06-05-01_7w_old_slide2-no1-3rd.tif	2	1	3	4	3.77487
mh-MTb-2020-06-05-01_7w_old_slide2-no1-3rd.tif	2	1	3	5	4.02234
mh-MTb-2020-06-05-01_7w_old_slide2-no1-3rd.tif	2	1	3	6	3.5279
mh-MTb-2020-06-05-01_7w_old_slide2-no1-3rd.tif	2	1	3	7	3.87266
mh-MTb-2020-06-05-01_7w_old_slide2-no1-3rd.tif	2	1	3	8	2.789
mh-MTb-2020-06-05-01_7w_old_slide2-no1-3rd.tif	2	1	3	9	3.00403
mh-MTb-2020-06-05-01_7w_old_slide2-no1-3rd.tif	2	1	3	10	4.51777
mh-MTb-2020-06-05-01_7w_old_slide2-no1-3rd.tif	2	1	3	11	3.75043
mh-MTb-2020-06-05-01_7w_old_slide2-no2-3rdtobottom.tif	2	2	3	1	2.75557
mh-MTb-2020-06-05-01_7w_old_slide2-no2-3rdtobottom.tif	2	2	3	2	3.74194
mh-MTb-2020-06-05-01_7w_old_slide2-no2-3rdtobottom.tif	2	2	3	3	2.74409
mh-MTb-2020-06-05-01_7w_old_slide2-no2-3rdtobottom.tif	2	2	3	4	3.49248
mh-MTb-2020-06-05-01_7w_old_slide2-no2-3rdtobottom.tif	2	2	3	5	3.24302
mh-MTb-2020-06-05-01_7w_old_slide2-no2-3rdtobottom.tif	2	2	3	6	3.99141
mh-MTb-2020-06-05-01_7w_old_slide2-no2-3rdtobottom.tif	2	2	3	7	4.74628
mh-MTb-2020-06-05-01_7w_old_slide2-no2-3rdtobottom.tif	2	2	3	8	3.74194
mh-MTb-2020-06-05-01_7w_old_slide2-no2-3rdtobottom.tif	2	2	3	9	3.99939
mh-MTb-2020-06-05-01_7w_old_slide2-no2-3rdtobottom.tif	2	2	3	10	4.24087
mh-MTb-2020-06-05-01_7w_old_slide2-no2-3rdtobottom.tif	2	2	3	11	4.24087
mh-MTb-2020-06-05-01_7w_old_slide2-no4-3rd.tif	2	4	3	1	3.39319
mh-MTb-2020-06-05-01_7w_old_slide2-no4-3rd.tif	2	4	3	2	4.30623
mh-MTb-2020-06-05-01_7w_old_slide2-no4-3rd.tif	2	4	3	3	5.38541
mh-MTb-2020-06-05-01_7w_old_slide2-no4-3rd.tif	2	4	3	4	4.79867
mh-MTb-2020-06-05-01_7w_old_slide2-no4-3rd.tif	2	4	3	5	4.5522
mh-MTb-2020-06-05-01_7w_old_slide2-no4-3rd.tif	2	4	3	6	2.99356
mh-MTb-2020-06-05-01_7w_old_slide2-no4-3rd.tif	2	4	3	7	3.99141
mh-MTb-2020-06-05-01_7w_old_slide2-no4-3rd.tif	2	4	3	8	3.99141
mh-MTb-2020-06-05-01_7w_old_slide2-no4-3rd.tif	2	4	3	9	3.24302
mh-MTb-2020-06-05-01_7w_old_slide2-no4-3rd.tif	2	4	3	10	3.00403
mh-MTb-2020-06-05-01_7w_old_slide2-no4-3rd.tif	2	4	3	11	2.49463
mh-MTb-2020-06-05-01_7w_old_slide2-no5-3rdtobottom.tif	2	5	3	1	3.59775
mh-MTb-2020-06-05-01_7w_old_slide2-no5-3rdtobottom.tif	2	5	3	2	2.35343
mh-MTb-2020-06-05-01_7w_old_slide2-no5-3rdtobottom.tif	2	5	3	3	4.29176
mh-MTb-2020-06-05-01_7w_old_slide2-no5-3rdtobottom.tif	2	5	3	4	3.8078
mh-MTb-2020-06-05-01_7w_old_slide2-no5-3rdtobottom.tif	2	5	3	5	3.19462
mh-MTb-2020-06-05-01_7w_old_slide2-no5-3rdtobottom.tif	2	5	3	6	4.49732
mh-MTb-2020-06-05-01_7w_old_slide2-no5-3rdtobottom.tif	2	5	3	7	4.98926
mh-MTb-2020-06-05-01_7w_old_slide2-no5-3rdtobottom.tif	2	5	3	8	4.44144
mh-MTb-2020-06-05-01_7w_old_slide2-no5-3rdtobottom.tif	2	5	3	9	4.49732
mh-MTb-2020-06-05-01_7w_old_slide2-no5-3rdtobottom.tif	2	5	3	10	3.90459
mh-MTb-2020-06-05-01_7w_old_slide2-no5-3rdtobottom.tif	2	5	3	11	3.8078
mh-MTb-2020-06-05-01_7w_old_slide2-no6-3rdtobottom.tif	2	6	3	1	4.74179
mh-MTb-2020-06-05-01_7w_old_slide2-no6-3rdtobottom.tif	2	6	3	2	2.92171
mh-MTb-2020-06-05-01_7w_old_slide2-no6-3rdtobottom.tif	2	6	3	3	4.07123
mh-MTb-2020-06-05-01_7w_old_slide2-no6-3rdtobottom.tif	2	6	3	4	3.87965
mh-MTb-2020-06-05-01_7w_old_slide2-no6-3rdtobottom.tif	2	6	3	5	5.02917
mh-MTb-2020-06-05-01_7w_old_slide2-no6-3rdtobottom.tif	2	6	3	6	3.25699
mh-MTb-2020-06-05-01_7w_old_slide2-no6-3rdtobottom.tif	2	6	3	7	4.26282
mh-MTb-2020-06-05-01_7w_old_slide2-no6-3rdtobottom.tif	2	6	3	8	3.0175
mh-MTb-2020-06-05-01_7w_old_slide2-no6-3rdtobottom.tif	2	6	3	9	2.73012
mh-MTb-2020-06-05-01_7w_old_slide2-no6-3rdtobottom.tif	2	6	3	10	3.49647
mh-MTb-2020-06-05-01_7w_old_slide2-no6-3rdtobottom.tif	2	6	3	11	5.98711
mh-MTb-2020-06-05-01_7w_old_slide2-no7-3rd.tif	2	7	3	1	4.3656
mh-MTb-2020-06-05-01_7w_old_slide2-no7-3rd.tif	2	7	3	2	5.37643
mh-MTb-2020-06-05-01_7w_old_slide2-no7-3rd.tif	2	7	3	3	4.87101
mh-MTb-2020-06-05-01_7w_old_slide2-no7-3rd.tif	2	7	3	4	4.65697
mh-MTb-2020-06-05-01_7w_old_slide2-no7-3rd.tif	2	7	3	5	3.77487
mh-MTb-2020-06-05-01_7w_old_slide2-no7-3rd.tif	2	7	3	6	4.76574
mh-MTb-2020-06-05-01_7w_old_slide2-no7-3rd.tif	2	7	3	7	5.15191
mh-MTb-2020-06-05-01_7w_old_slide2-no7-3rd.tif	2	7	3	8	4.5522
mh-MTb-2020-06-05-01_7w_old_slide2-no7-3rd.tif	2	7	3	9	5.11399
mh-MTb-2020-06-05-01_7w_old_slide2-no7-3rd.tif	2	7	3	10	4.42946
mh-MTb-2020-06-05-01_7w_old_slide2-no7-3rd.tif	2	7	3	11	3.81628
mh-MTb-2020-06-05-01_7w_old_slide2-no8-3rd.tif	2	8	3	1	3.28094
mh-MTb-2020-06-05-01_7w_old_slide2-no8-3rd.tif	2	8	3	2	2.84438
mh-MTb-2020-06-05-01_7w_old_slide2-no8-3rd.tif	2	8	3	3	3.39319
mh-MTb-2020-06-05-01_7w_old_slide2-no8-3rd.tif	2	8	3	4	3.15571
mh-MTb-2020-06-05-01_7w_old_slide2-no8-3rd.tif	2	8	3	5	3.08586
mh-MTb-2020-06-05-01_7w_old_slide2-no8-3rd.tif	2	8	3	6	3.03497
mh-MTb-2020-06-05-01_7w_old_slide2-no8-3rd.tif	2	8	3	7	3.94451
mh-MTb-2020-06-05-01_7w_old_slide2-no8-3rd.tif	2	8	3	8	3.28094
mh-MTb-2020-06-05-01_7w_old_slide2-no8-3rd.tif	2	8	3	9	3.08586
mh-MTb-2020-06-05-01_7w_old_slide2-no8-3rd.tif	2	8	3	10	2.30005
mh-MTb-2020-06-05-01_7w_old_slide2-no8-3rd.tif	2	8	3	11	2.789
mh-MTb-2020-06-05-01_7w_old_slide2-no9-3rd.tif	2	9	3	1	4.30623
mh-MTb-2020-06-05-01_7w_old_slide2-no9-3rd.tif	2	9	3	2	4.6001
mh-MTb-2020-06-05-01_7w_old_slide2-no9-3rd.tif	2	9	3	3	4.76574
mh-MTb-2020-06-05-01_7w_old_slide2-no9-3rd.tif	2	9	3	4	3.49248
mh-MTb-2020-06-05-01_7w_old_slide2-no9-3rd.tif	2	9	3	5	4.30623
mh-MTb-2020-06-05-01_7w_old_slide2-no9-3rd.tif	2	9	3	6	2.99356
mh-MTb-2020-06-05-01_7w_old_slide2-no9-3rd.tif	2	9	3	7	3.00403
mh-MTb-2020-06-05-01_7w_old_slide2-no9-3rd.tif	2	9	3	8	3.03497
mh-MTb-2020-06-05-01_7w_old_slide2-no9-3rd.tif	2	9	3	9	3.57181
mh-MTb-2020-06-05-01_7w_old_slide2-no9-3rd.tif	2	9	3	10	3.24302
mh-MTb-2020-06-05-01_7w_old_slide2-no9-3rd.tif	2	9	3	11	3.74194
mh-MTb-2020-06-05-01_7w_old_slide2-no10-3rd.tif	2	10	3	1	5.98711
mh-MTb-2020-06-05-01_7w_old_slide2-no10-3rd.tif	2	10	3	2	4.33666
mh-MTb-2020-06-05-01_7w_old_slide2-no10-3rd.tif	2	10	3	3	5.98711
mh-MTb-2020-06-05-01_7w_old_slide2-no10-3rd.tif	2	10	3	4	5.36345
mh-MTb-2020-06-05-01_7w_old_slide2-no10-3rd.tif	2	10	3	5	5.99659
mh-MTb-2020-06-05-01_7w_old_slide2-no10-3rd.tif	2	10	3	6	5.32204
mh-MTb-2020-06-05-01_7w_old_slide2-no10-3rd.tif	2	10	3	7	5.00023
mh-MTb-2020-06-05-01_7w_old_slide2-no10-3rd.tif	2	10	3	8	3.99141
mh-MTb-2020-06-05-01_7w_old_slide2-no10-3rd.tif	2	10	3	9	3.67409
mh-MTb-2020-06-05-01_7w_old_slide2-no10-3rd.tif	2	10	3	10	4.98926
mh-MTb-2020-06-05-01_7w_old_slide2-no10-3rd.tif	2	10	3	11	4.98926
mh-MTb-2020-06-05-01_7w_old_slide3-no1-3rdandbottom.tif	3	1	3	1	3.3922
mh-MTb-2020-06-05-01_7w_old_slide3-no1-3rdandbottom.tif	3	1	3	2	5.74164
mh-MTb-2020-06-05-01_7w_old_slide3-no1-3rdandbottom.tif	3	1	3	3	8.48024
mh-MTb-2020-06-05-01_7w_old_slide3-no1-3rdandbottom.tif	3	1	3	4	5.25119
mh-MTb-2020-06-05-01_7w_old_slide3-no1-3rdandbottom.tif	3	1	3	5	3.83973
mh-MTb-2020-06-05-01_7w_old_slide3-no1-3rdandbottom.tif	3	1	3	6	5.90579
mh-MTb-2020-06-05-01_7w_old_slide3-no1-3rdandbottom.tif	3	1	3	7	6.89116
mh-MTb-2020-06-05-01_7w_old_slide3-no1-3rdandbottom.tif	3	1	3	8	3.49647
mh-MTb-2020-06-05-01_7w_old_slide3-no1-3rdandbottom.tif	3	1	3	9	3.69255
mh-MTb-2020-06-05-01_7w_old_slide3-no1-3rdandbottom.tif	3	1	3	10	4.50281
mh-MTb-2020-06-05-01_7w_old_slide3-no1-3rdandbottom.tif	3	1	3	11	4.82561
mh-MTb-2020-06-05-01_7w_old_slide3-no3-3rdandbottom.tif	3	3	3	1	5.51064
mh-MTb-2020-06-05-01_7w_old_slide3-no3-3rdandbottom.tif	3	3	3	2	4.79867
mh-MTb-2020-06-05-01_7w_old_slide3-no3-3rdandbottom.tif	3	3	3	3	6.17121
mh-MTb-2020-06-05-01_7w_old_slide3-no3-3rdandbottom.tif	3	3	3	4	8.12201
mh-MTb-2020-06-05-01_7w_old_slide3-no3-3rdandbottom.tif	3	3	3	5	9.63925
mh-MTb-2020-06-05-01_7w_old_slide3-no3-3rdandbottom.tif	3	3	3	6	4.90095
mh-MTb-2020-06-05-01_7w_old_slide3-no3-3rdandbottom.tif	3	3	3	7	5.29211
mh-MTb-2020-06-05-01_7w_old_slide3-no3-3rdandbottom.tif	3	3	3	8	8.57304
mh-MTb-2020-06-05-01_7w_old_slide3-no3-3rdandbottom.tif	3	3	3	9	6.60478
mh-MTb-2020-06-05-01_7w_old_slide3-no3-3rdandbottom.tif	3	3	3	10	6.85025
mh-MTb-2020-06-05-01_7w_old_slide3-no3-3rdandbottom.tif	3	3	3	11	5.99759
mh-MTb-2020-06-05-01_7w_old_slide3-no4-3rd.tif	3	4	3	1	6.00807
mh-MTb-2020-06-05-01_7w_old_slide3-no4-3rd.tif	3	4	3	2	5.49068
mh-MTb-2020-06-05-01_7w_old_slide3-no4-3rd.tif	3	4	3	3	4.98926
mh-MTb-2020-06-05-01_7w_old_slide3-no4-3rd.tif	3	4	3	4	6.99294
mh-MTb-2020-06-05-01_7w_old_slide3-no4-3rd.tif	3	4	3	5	6.15325
mh-MTb-2020-06-05-01_7w_old_slide3-no4-3rd.tif	3	4	3	6	5.51064
mh-MTb-2020-06-05-01_7w_old_slide3-no4-3rd.tif	3	4	3	7	4.35263
mh-MTb-2020-06-05-01_7w_old_slide3-no4-3rd.tif	3	4	3	8	3.99141
mh-MTb-2020-06-05-01_7w_old_slide3-no4-3rd.tif	3	4	3	9	5.32454
mh-MTb-2020-06-05-01_7w_old_slide3-no4-3rd.tif	3	4	3	10	6.00807
mh-MTb-2020-06-05-01_7w_old_slide3-no4-3rd.tif	3	4	3	11	5.7152
mh-MTb-2020-06-05-01_7w_old_slide3-no6-3rd.tif	3	6	3	1	4.32718
mh-MTb-2020-06-05-01_7w_old_slide3-no6-3rd.tif	3	6	3	2	3.86867
mh-MTb-2020-06-05-01_7w_old_slide3-no6-3rd.tif	3	6	3	3	4.98926
mh-MTb-2020-06-05-01_7w_old_slide3-no6-3rd.tif	3	6	3	4	5.36495
mh-MTb-2020-06-05-01_7w_old_slide3-no6-3rd.tif	3	6	3	5	4.7398
mh-MTb-2020-06-05-01_7w_old_slide3-no6-3rd.tif	3	6	3	6	6.4077
mh-MTb-2020-06-05-01_7w_old_slide3-no6-3rd.tif	3	6	3	7	5.74014
mh-MTb-2020-06-05-01_7w_old_slide3-no6-3rd.tif	3	6	3	8	5.36944
mh-MTb-2020-06-05-01_7w_old_slide3-no6-3rd.tif	3	6	3	9	4.3676
mh-MTb-2020-06-05-01_7w_old_slide3-no6-3rd.tif	3	6	3	10	5.24471
mh-MTb-2020-06-05-01_7w_old_slide3-no6-3rd.tif	3	6	3	11	4.32419
mh-MTb-2020-06-05-01_7w_old_slide3-no7-3rdandbottom.tif	3	7	3	1	4.26631
mh-MTb-2020-06-05-01_7w_old_slide3-no7-3rdandbottom.tif	3	7	3	2	4.47836
mh-MTb-2020-06-05-01_7w_old_slide3-no7-3rdandbottom.tif	3	7	3	3	4.11414
mh-MTb-2020-06-05-01_7w_old_slide3-no7-3rdandbottom.tif	3	7	3	4	2.54402
mh-MTb-2020-06-05-01_7w_old_slide3-no7-3rdandbottom.tif	3	7	3	5	4.99225
mh-MTb-2020-06-05-01_7w_old_slide3-no7-3rdandbottom.tif	3	7	3	6	2.93568
mh-MTb-2020-06-05-01_7w_old_slide3-no7-3rdandbottom.tif	3	7	3	7	3.96397
mh-MTb-2020-06-05-01_7w_old_slide3-no7-3rdandbottom.tif	3	7	3	8	3.30239
mh-MTb-2020-06-05-01_7w_old_slide3-no7-3rdandbottom.tif	3	7	3	9	5.11399
mh-MTb-2020-06-05-01_7w_old_slide3-no7-3rdandbottom.tif	3	7	3	10	4.81962
mh-MTb-2020-06-05-01_7w_old_slide3-no7-3rdandbottom.tif	3	7	3	11	5.68027
mh-MTb-2020-06-05-01_7w_old_slide3-no8-3rdandbottom.tif	3	8	3	1	4.61656
mh-MTb-2020-06-05-01_7w_old_slide3-no8-3rdandbottom.tif	3	8	3	2	4.11813
mh-MTb-2020-06-05-01_7w_old_slide3-no8-3rdandbottom.tif	3	8	3	3	3.86867
mh-MTb-2020-06-05-01_7w_old_slide3-no8-3rdandbottom.tif	3	8	3	4	3.9934
mh-MTb-2020-06-05-01_7w_old_slide3-no8-3rdandbottom.tif	3	8	3	5	3.37024
mh-MTb-2020-06-05-01_7w_old_slide3-no8-3rdandbottom.tif	3	8	3	6	3.49248
mh-MTb-2020-06-05-01_7w_old_slide3-no8-3rdandbottom.tif	3	8	3	7	5.24022
mh-MTb-2020-06-05-01_7w_old_slide3-no8-3rdandbottom.tif	3	8	3	8	3.74394
mh-MTb-2020-06-05-01_7w_old_slide3-no8-3rdandbottom.tif	3	8	3	9	3.86867
mh-MTb-2020-06-05-01_7w_old_slide3-no8-3rdandbottom.tif	3	8	3	10	5.48818
mh-MTb-2020-06-05-01_7w_old_slide3-no8-3rdandbottom.tif	3	8	3	11	5.11549
mh-MTb-2020-06-05-01_7w_old_slide3-no9-3rd.tif	3	9	3	1	5.42133
mh-MTb-2020-06-05-01_7w_old_slide3-no9-3rd.tif	3	9	3	2	4.40801
mh-MTb-2020-06-05-01_7w_old_slide3-no9-3rd.tif	3	9	3	3	4.38007
mh-MTb-2020-06-05-01_7w_old_slide3-no9-3rd.tif	3	9	3	4	5.19232
mh-MTb-2020-06-05-01_7w_old_slide3-no9-3rd.tif	3	9	3	5	4.03032
mh-MTb-2020-06-05-01_7w_old_slide3-no9-3rd.tif	3	9	3	6	5.09553
mh-MTb-2020-06-05-01_7w_old_slide3-no9-3rd.tif	3	9	3	7	5.64036
mh-MTb-2020-06-05-01_7w_old_slide3-no9-3rd.tif	3	9	3	8	6.47656
mh-MTb-2020-06-05-01_7w_old_slide3-no9-3rd.tif	3	9	3	9	5.96216
mh-MTb-2020-06-05-01_7w_old_slide3-no9-3rd.tif	3	9	3	10	6.26401
mh-MTb-2020-06-05-01_7w_old_slide3-no9-3rd.tif	3	9	3	11	5.8993
mh-MTb-2020-06-05-01_7w_old_slide3-no10-3rdandbottom.tif	3	10	3	1	3.98542
mh-MTb-2020-06-05-01_7w_old_slide3-no10-3rdandbottom.tif	3	10	3	2	4.54023
mh-MTb-2020-06-05-01_7w_old_slide3-no10-3rdandbottom.tif	3	10	3	3	3.91657
mh-MTb-2020-06-05-01_7w_old_slide3-no10-3rdandbottom.tif	3	10	3	4	3.57181
mh-MTb-2020-06-05-01_7w_old_slide3-no10-3rdandbottom.tif	3	10	3	5	5.08805
mh-MTb-2020-06-05-01_7w_old_slide3-no10-3rdandbottom.tif	3	10	3	6	5.90579
mh-MTb-2020-06-05-01_7w_old_slide3-no10-3rdandbottom.tif	3	10	3	7	4.84856
mh-MTb-2020-06-05-01_7w_old_slide3-no10-3rdandbottom.tif	3	10	3	8	4.35263
mh-MTb-2020-06-05-01_7w_old_slide3-no10-3rdandbottom.tif	3	10	3	9	4.37508
mh-MTb-2020-06-05-01_7w_old_slide3-no10-3rdandbottom.tif	3	10	3	10	4.18748
mh-MTb-2020-06-05-01_7w_old_slide3-no10-3rdandbottom.tif	3	10	3	11	4.68342
mh-MTb-2020-06-05-01_7w_old_slide1-no1-3rd.tif	1	1	Non-bend	1	3.03497
mh-MTb-2020-06-05-01_7w_old_slide1-no1-3rd.tif	1	1	Non-bend	2	3.57181
mh-MTb-2020-06-05-01_7w_old_slide1-no1-3rd.tif	1	1	Non-bend	3	4.35662
mh-MTb-2020-06-05-01_7w_old_slide1-no1-3rd.tif	1	1	Non-bend	4	3.75043
mh-MTb-2020-06-05-01_7w_old_slide1-no1-3rd.tif	1	1	Non-bend	5	4.02234
mh-MTb-2020-06-05-01_7w_old_slide1-no1-3rd.tif	1	1	Non-bend	6	4.98926
mh-MTb-2020-06-05-01_7w_old_slide1-no1-3rd.tif	1	1	Non-bend	7	4.90095
mh-MTb-2020-06-05-01_7w_old_slide1-no1-3rd.tif	1	1	Non-bend	8	3.2525
mh-MTb-2020-06-05-01_7w_old_slide1-no1-3rd.tif	1	1	Non-bend	9	5.44827
mh-MTb-2020-06-05-01_7w_old_slide1-no1-3rd.tif	1	1	Non-bend	10	4.76574
mh-MTb-2020-06-05-01_7w_old_slide1-no1-3rd.tif	1	1	Non-bend	11	6.25653
mh-MTb-2020-06-05-01_7w_old_slide1-no2-3rdtobottom.tif	1	2	Non-bend	1	3.81628
mh-MTb-2020-06-05-01_7w_old_slide1-no2-3rdtobottom.tif	1	2	Non-bend	2	6.3159
mh-MTb-2020-06-05-01_7w_old_slide1-no2-3rdtobottom.tif	1	2	Non-bend	3	4.84357
mh-MTb-2020-06-05-01_7w_old_slide1-no2-3rdtobottom.tif	1	2	Non-bend	4	4.6001
mh-MTb-2020-06-05-01_7w_old_slide1-no2-3rdtobottom.tif	1	2	Non-bend	5	3.63218
mh-MTb-2020-06-05-01_7w_old_slide1-no2-3rdtobottom.tif	1	2	Non-bend	6	4.27031
mh-MTb-2020-06-05-01_7w_old_slide1-no2-3rdtobottom.tif	1	2	Non-bend	7	4.6001
mh-MTb-2020-06-05-01_7w_old_slide1-no2-3rdtobottom.tif	1	2	Non-bend	8	5.08805
mh-MTb-2020-06-05-01_7w_old_slide1-no2-3rdtobottom.tif	1	2	Non-bend	9	4.76574
mh-MTb-2020-06-05-01_7w_old_slide1-no2-3rdtobottom.tif	1	2	Non-bend	10	3.79982
mh-MTb-2020-06-05-01_7w_old_slide1-no2-3rdtobottom.tif	1	2	Non-bend	11	5.08805
mh-MTb-2020-06-05-01_7w_old_slide1-no3-2ndto3rd.tif	1	3	Non-bend	1	4.42847
mh-MTb-2020-06-05-01_7w_old_slide1-no3-2ndto3rd.tif	1	3	Non-bend	2	3.55934
mh-MTb-2020-06-05-01_7w_old_slide1-no3-2ndto3rd.tif	1	3	Non-bend	3	3.55934
mh-MTb-2020-06-05-01_7w_old_slide1-no3-2ndto3rd.tif	1	3	Non-bend	4	5.17985
mh-MTb-2020-06-05-01_7w_old_slide1-no3-2ndto3rd.tif	1	3	Non-bend	5	3.55934
mh-MTb-2020-06-05-01_7w_old_slide1-no3-2ndto3rd.tif	1	3	Non-bend	6	3.41215
mh-MTb-2020-06-05-01_7w_old_slide1-no3-2ndto3rd.tif	1	3	Non-bend	7	3.41215
mh-MTb-2020-06-05-01_7w_old_slide1-no3-2ndto3rd.tif	1	3	Non-bend	8	3.89661
mh-MTb-2020-06-05-01_7w_old_slide1-no3-2ndto3rd.tif	1	3	Non-bend	9	4.6001
mh-MTb-2020-06-05-01_7w_old_slide1-no3-2ndto3rd.tif	1	3	Non-bend	10	3.42862
mh-MTb-2020-06-05-01_7w_old_slide1-no3-2ndto3rd.tif	1	3	Non-bend	11	3.09334
mh-MTb-2020-06-05-01_7w_old_slide1-no4-2ndto3rd.tif	1	4	Non-bend	1	4.66845
mh-MTb-2020-06-05-01_7w_old_slide1-no4-2ndto3rd.tif	1	4	Non-bend	2	3.71899
mh-MTb-2020-06-05-01_7w_old_slide1-no4-2ndto3rd.tif	1	4	Non-bend	3	4.00538
mh-MTb-2020-06-05-01_7w_old_slide1-no4-2ndto3rd.tif	1	4	Non-bend	4	4.11414
mh-MTb-2020-06-05-01_7w_old_slide1-no4-2ndto3rd.tif	1	4	Non-bend	5	4.33666
mh-MTb-2020-06-05-01_7w_old_slide1-no4-2ndto3rd.tif	1	4	Non-bend	6	4.33666
mh-MTb-2020-06-05-01_7w_old_slide1-no4-2ndto3rd.tif	1	4	Non-bend	7	3.01202
mh-MTb-2020-06-05-01_7w_old_slide1-no4-2ndto3rd.tif	1	4	Non-bend	8	4.11414
mh-MTb-2020-06-05-01_7w_old_slide1-no4-2ndto3rd.tif	1	4	Non-bend	9	4.43745
mh-MTb-2020-06-05-01_7w_old_slide1-no4-2ndto3rd.tif	1	4	Non-bend	10	3.0664
mh-MTb-2020-06-05-01_7w_old_slide1-no4-2ndto3rd.tif	1	4	Non-bend	11	2.32849
mh-MTb-2020-06-05-01_7w_old_slide1-no5-3rdto2nd.tif	1	5	Non-bend	1	3.89661
mh-MTb-2020-06-05-01_7w_old_slide1-no5-3rdto2nd.tif	1	5	Non-bend	2	3.74194
mh-MTb-2020-06-05-01_7w_old_slide1-no5-3rdto2nd.tif	1	5	Non-bend	3	3.39319
mh-MTb-2020-06-05-01_7w_old_slide1-no5-3rdto2nd.tif	1	5	Non-bend	4	3.2525
mh-MTb-2020-06-05-01_7w_old_slide1-no5-3rdto2nd.tif	1	5	Non-bend	5	2.90924
mh-MTb-2020-06-05-01_7w_old_slide1-no5-3rdto2nd.tif	1	5	Non-bend	6	4.09169
mh-MTb-2020-06-05-01_7w_old_slide1-no5-3rdto2nd.tif	1	5	Non-bend	7	3.2525
mh-MTb-2020-06-05-01_7w_old_slide1-no5-3rdto2nd.tif	1	5	Non-bend	8	3.70852
mh-MTb-2020-06-05-01_7w_old_slide1-no5-3rdto2nd.tif	1	5	Non-bend	9	4.24835
mh-MTb-2020-06-05-01_7w_old_slide1-no5-3rdto2nd.tif	1	5	Non-bend	10	3.46554
mh-MTb-2020-06-05-01_7w_old_slide1-no5-3rdto2nd.tif	1	5	Non-bend	11	3.04494
mh-MTb-2020-06-05-01_7w_old_slide1-no6-2ndto3rd.tif	1	6	Non-bend	1	3.01451
mh-MTb-2020-06-05-01_7w_old_slide1-no6-2ndto3rd.tif	1	6	Non-bend	2	4.26282
mh-MTb-2020-06-05-01_7w_old_slide1-no6-2ndto3rd.tif	1	6	Non-bend	3	4.02234
mh-MTb-2020-06-05-01_7w_old_slide1-no6-2ndto3rd.tif	1	6	Non-bend	4	3.47452
mh-MTb-2020-06-05-01_7w_old_slide1-no6-2ndto3rd.tif	1	6	Non-bend	5	3.59775
mh-MTb-2020-06-05-01_7w_old_slide1-no6-2ndto3rd.tif	1	6	Non-bend	6	4.91392
mh-MTb-2020-06-05-01_7w_old_slide1-no6-2ndto3rd.tif	1	6	Non-bend	7	3.57181
mh-MTb-2020-06-05-01_7w_old_slide1-no6-2ndto3rd.tif	1	6	Non-bend	8	3.70852
mh-MTb-2020-06-05-01_7w_old_slide1-no6-2ndto3rd.tif	1	6	Non-bend	9	3.8078
mh-MTb-2020-06-05-01_7w_old_slide1-no6-2ndto3rd.tif	1	6	Non-bend	10	2.90924
mh-MTb-2020-06-05-01_7w_old_slide1-no6-2ndto3rd.tif	1	6	Non-bend	11	4.02234
mh-MTb-2020-06-05-01_7w_old_slide1-no7-2ndto3rd.tif	1	7	Non-bend	1	3.81628
mh-MTb-2020-06-05-01_7w_old_slide1-no7-2ndto3rd.tif	1	7	Non-bend	2	3.5279
mh-MTb-2020-06-05-01_7w_old_slide1-no7-2ndto3rd.tif	1	7	Non-bend	3	2.25914
mh-MTb-2020-06-05-01_7w_old_slide1-no7-2ndto3rd.tif	1	7	Non-bend	4	2.74409
mh-MTb-2020-06-05-01_7w_old_slide1-no7-2ndto3rd.tif	1	7	Non-bend	5	3.77487
mh-MTb-2020-06-05-01_7w_old_slide1-no7-2ndto3rd.tif	1	7	Non-bend	6	2.36641
mh-MTb-2020-06-05-01_7w_old_slide1-no7-2ndto3rd.tif	1	7	Non-bend	7	3.50146
mh-MTb-2020-06-05-01_7w_old_slide1-no7-2ndto3rd.tif	1	7	Non-bend	8	4.06076
mh-MTb-2020-06-05-01_7w_old_slide1-no7-2ndto3rd.tif	1	7	Non-bend	9	2.789
mh-MTb-2020-06-05-01_7w_old_slide1-no7-2ndto3rd.tif	1	7	Non-bend	10	2.25914
mh-MTb-2020-06-05-01_7w_old_slide1-no7-2ndto3rd.tif	1	7	Non-bend	11	3.5279
mh-MTb-2020-06-05-01_7w_old_slide1-no8-2ndto3rd.tif	1	8	Non-bend	1	4.35662
mh-MTb-2020-06-05-01_7w_old_slide1-no8-2ndto3rd.tif	1	8	Non-bend	2	3.32833
mh-MTb-2020-06-05-01_7w_old_slide1-no8-2ndto3rd.tif	1	8	Non-bend	3	4.6001
mh-MTb-2020-06-05-01_7w_old_slide1-no8-2ndto3rd.tif	1	8	Non-bend	4	3.03497
mh-MTb-2020-06-05-01_7w_old_slide1-no8-2ndto3rd.tif	1	8	Non-bend	5	3.57181
mh-MTb-2020-06-05-01_7w_old_slide1-no8-2ndto3rd.tif	1	8	Non-bend	6	3.87266
mh-MTb-2020-06-05-01_7w_old_slide1-no8-2ndto3rd.tif	1	8	Non-bend	7	3.00403
mh-MTb-2020-06-05-01_7w_old_slide1-no8-2ndto3rd.tif	1	8	Non-bend	8	4.76574
mh-MTb-2020-06-05-01_7w_old_slide1-no8-2ndto3rd.tif	1	8	Non-bend	9	3.08586
mh-MTb-2020-06-05-01_7w_old_slide1-no8-2ndto3rd.tif	1	8	Non-bend	10	3.03497
mh-MTb-2020-06-05-01_7w_old_slide1-no8-2ndto3rd.tif	1	8	Non-bend	11	4.6001
mh-MTb-2020-06-05-01_7w_old_slide2-no1-2ndto3rd.tif	2	1	Non-bend	1	1.49678
mh-MTb-2020-06-05-01_7w_old_slide2-no1-2ndto3rd.tif	2	1	Non-bend	2	2.16833
mh-MTb-2020-06-05-01_7w_old_slide2-no1-2ndto3rd.tif	2	1	Non-bend	3	4.15755
mh-MTb-2020-06-05-01_7w_old_slide2-no1-2ndto3rd.tif	2	1	Non-bend	4	3.01202
mh-MTb-2020-06-05-01_7w_old_slide2-no1-2ndto3rd.tif	2	1	Non-bend	5	3.5279
mh-MTb-2020-06-05-01_7w_old_slide2-no1-2ndto3rd.tif	2	1	Non-bend	6	2.8319
mh-MTb-2020-06-05-01_7w_old_slide2-no1-2ndto3rd.tif	2	1	Non-bend	7	4.32718
mh-MTb-2020-06-05-01_7w_old_slide2-no1-2ndto3rd.tif	2	1	Non-bend	8	3.66261
mh-MTb-2020-06-05-01_7w_old_slide2-no1-2ndto3rd.tif	2	1	Non-bend	9	3.3428
mh-MTb-2020-06-05-01_7w_old_slide2-no1-2ndto3rd.tif	2	1	Non-bend	10	2.8319
mh-MTb-2020-06-05-01_7w_old_slide2-no1-2ndto3rd.tif	2	1	Non-bend	11	3.19911
mh-MTb-2020-06-05-01_7w_old_slide2-no2-2ndto3rd.tif	2	2	Non-bend	1	1.9957
mh-MTb-2020-06-05-01_7w_old_slide2-no2-2ndto3rd.tif	2	2	Non-bend	2	2.49463
mh-MTb-2020-06-05-01_7w_old_slide2-no2-2ndto3rd.tif	2	2	Non-bend	3	2.66077
mh-MTb-2020-06-05-01_7w_old_slide2-no2-2ndto3rd.tif	2	2	Non-bend	4	3.16419
mh-MTb-2020-06-05-01_7w_old_slide2-no2-2ndto3rd.tif	2	2	Non-bend	5	2.66077
mh-MTb-2020-06-05-01_7w_old_slide2-no2-2ndto3rd.tif	2	2	Non-bend	6	3.1597
mh-MTb-2020-06-05-01_7w_old_slide2-no2-2ndto3rd.tif	2	2	Non-bend	7	3.49647
mh-MTb-2020-06-05-01_7w_old_slide2-no2-2ndto3rd.tif	2	2	Non-bend	8	2.99356
mh-MTb-2020-06-05-01_7w_old_slide2-no2-2ndto3rd.tif	2	2	Non-bend	9	2.49463
mh-MTb-2020-06-05-01_7w_old_slide2-no2-2ndto3rd.tif	2	2	Non-bend	10	2.66077
mh-MTb-2020-06-05-01_7w_old_slide2-no2-2ndto3rd.tif	2	2	Non-bend	11	3.49248
mh-MTb-2020-06-05-01_7w_old_slide2-no4-2ndto3rd.tif	2	4	Non-bend	1	3.68157
mh-MTb-2020-06-05-01_7w_old_slide2-no4-2ndto3rd.tif	2	4	Non-bend	2	2.90425
mh-MTb-2020-06-05-01_7w_old_slide2-no4-2ndto3rd.tif	2	4	Non-bend	3	3.42862
mh-MTb-2020-06-05-01_7w_old_slide2-no4-2ndto3rd.tif	2	4	Non-bend	4	3.3922
mh-MTb-2020-06-05-01_7w_old_slide2-no4-2ndto3rd.tif	2	4	Non-bend	5	2.87082
mh-MTb-2020-06-05-01_7w_old_slide2-no4-2ndto3rd.tif	2	4	Non-bend	6	3.15571
mh-MTb-2020-06-05-01_7w_old_slide2-no4-2ndto3rd.tif	2	4	Non-bend	7	3.63218
mh-MTb-2020-06-05-01_7w_old_slide2-no4-2ndto3rd.tif	2	4	Non-bend	8	2.788
mh-MTb-2020-06-05-01_7w_old_slide2-no4-2ndto3rd.tif	2	4	Non-bend	9	3.15571
mh-MTb-2020-06-05-01_7w_old_slide2-no4-2ndto3rd.tif	2	4	Non-bend	10	2.62934
mh-MTb-2020-06-05-01_7w_old_slide2-no4-2ndto3rd.tif	2	4	Non-bend	11	4.26282
mh-MTb-2020-06-05-01_7w_old_slide2-no5-2ndto3rd.tif	2	5	Non-bend	1	3.15571
mh-MTb-2020-06-05-01_7w_old_slide2-no5-2ndto3rd.tif	2	5	Non-bend	2	2.97509
mh-MTb-2020-06-05-01_7w_old_slide2-no5-2ndto3rd.tif	2	5	Non-bend	3	4.01885
mh-MTb-2020-06-05-01_7w_old_slide2-no5-2ndto3rd.tif	2	5	Non-bend	4	2.86134
mh-MTb-2020-06-05-01_7w_old_slide2-no5-2ndto3rd.tif	2	5	Non-bend	5	2.97509
mh-MTb-2020-06-05-01_7w_old_slide2-no5-2ndto3rd.tif	2	5	Non-bend	6	4.01885
mh-MTb-2020-06-05-01_7w_old_slide2-no5-2ndto3rd.tif	2	5	Non-bend	7	3.13774
mh-MTb-2020-06-05-01_7w_old_slide2-no5-2ndto3rd.tif	2	5	Non-bend	8	3.47252
mh-MTb-2020-06-05-01_7w_old_slide2-no5-2ndto3rd.tif	2	5	Non-bend	9	3.87915
mh-MTb-2020-06-05-01_7w_old_slide2-no5-2ndto3rd.tif	2	5	Non-bend	10	3.71899
mh-MTb-2020-06-05-01_7w_old_slide2-no5-2ndto3rd.tif	2	5	Non-bend	11	4.33666
mh-MTb-2020-06-05-01_7w_old_slide2-no6-2ndto3rd.tif	2	6	Non-bend	1	4.66047
mh-MTb-2020-06-05-01_7w_old_slide2-no6-2ndto3rd.tif	2	6	Non-bend	2	5.0142
mh-MTb-2020-06-05-01_7w_old_slide2-no6-2ndto3rd.tif	2	6	Non-bend	3	4.27031
mh-MTb-2020-06-05-01_7w_old_slide2-no6-2ndto3rd.tif	2	6	Non-bend	4	4.06076
mh-MTb-2020-06-05-01_7w_old_slide2-no6-2ndto3rd.tif	2	6	Non-bend	5	4.24835
mh-MTb-2020-06-05-01_7w_old_slide2-no6-2ndto3rd.tif	2	6	Non-bend	6	6.17121
mh-MTb-2020-06-05-01_7w_old_slide2-no6-2ndto3rd.tif	2	6	Non-bend	7	4.06076
mh-MTb-2020-06-05-01_7w_old_slide2-no6-2ndto3rd.tif	2	6	Non-bend	8	4.51777
mh-MTb-2020-06-05-01_7w_old_slide2-no6-2ndto3rd.tif	2	6	Non-bend	9	4.27031
mh-MTb-2020-06-05-01_7w_old_slide2-no6-2ndto3rd.tif	2	6	Non-bend	10	4.30623
mh-MTb-2020-06-05-01_7w_old_slide2-no6-2ndto3rd.tif	2	6	Non-bend	11	4.76574
mh-MTb-2020-06-05-01_7w_old_slide2-no7-2ndto3rd.tif	2	7	Non-bend	1	3.00403
mh-MTb-2020-06-05-01_7w_old_slide2-no7-2ndto3rd.tif	2	7	Non-bend	2	4.02234
mh-MTb-2020-06-05-01_7w_old_slide2-no7-2ndto3rd.tif	2	7	Non-bend	3	2.99356
mh-MTb-2020-06-05-01_7w_old_slide2-no7-2ndto3rd.tif	2	7	Non-bend	4	3.49248
mh-MTb-2020-06-05-01_7w_old_slide2-no7-2ndto3rd.tif	2	7	Non-bend	5	4.49732
mh-MTb-2020-06-05-01_7w_old_slide2-no7-2ndto3rd.tif	2	7	Non-bend	6	3.57181
mh-MTb-2020-06-05-01_7w_old_slide2-no7-2ndto3rd.tif	2	7	Non-bend	7	4.5522
mh-MTb-2020-06-05-01_7w_old_slide2-no7-2ndto3rd.tif	2	7	Non-bend	8	3.5279
mh-MTb-2020-06-05-01_7w_old_slide2-no7-2ndto3rd.tif	2	7	Non-bend	9	3.75043
mh-MTb-2020-06-05-01_7w_old_slide2-no7-2ndto3rd.tif	2	7	Non-bend	10	3.5279
mh-MTb-2020-06-05-01_7w_old_slide2-no7-2ndto3rd.tif	2	7	Non-bend	11	4.06076
mh-MTb-2020-06-05-01_7w_old_slide2-no8-2ndto3rd-no1.tif	2	8	Non-bend	1	2.66077
mh-MTb-2020-06-05-01_7w_old_slide2-no8-2ndto3rd-no1.jpg:59	2	8	Non-bend	2	2.49463
mh-MTb-2020-06-05-01_7w_old_slide2-no8-2ndto3rd-no1.tif	2	8	Non-bend	3	1.49678
mh-MTb-2020-06-05-01_7w_old_slide2-no8-2ndto3rd-no1.tif	2	8	Non-bend	4	2.8319
mh-MTb-2020-06-05-01_7w_old_slide2-no8-2ndto3rd-no1.tif	2	8	Non-bend	5	2.16833
mh-MTb-2020-06-05-01_7w_old_slide2-no8-2ndto3rd-no1.tif	2	8	Non-bend	6	2.32849
mh-MTb-2020-06-05-01_7w_old_slide2-no8-2ndto3rd-no1.jpg:64	2	8	Non-bend	7	1.49678
mh-MTb-2020-06-05-01_7w_old_slide2-no8-2ndto3rd-no1.tif	2	8	Non-bend	8	1.9957
mh-MTb-2020-06-05-01_7w_old_slide2-no8-2ndto3rd-no1.tif	2	8	Non-bend	9	2.49463
mh-MTb-2020-06-05-01_7w_old_slide2-no8-2ndto3rd-no1.tif	2	8	Non-bend	10	3.33033
mh-MTb-2020-06-05-01_7w_old_slide2-no8-2ndto3rd-no1.tif	2	8	Non-bend	11	3.01202
mh-MTb-2020-06-05-01_7w_old_slide2-no9-2ndto3rd.tif	2	9	Non-bend	1	3.50146
mh-MTb-2020-06-05-01_7w_old_slide2-no9-2ndto3rd.tif	2	9	Non-bend	2	2.84438
mh-MTb-2020-06-05-01_7w_old_slide2-no9-2ndto3rd.tif	2	9	Non-bend	3	2.01117
mh-MTb-2020-06-05-01_7w_old_slide2-no9-2ndto3rd.tif	2	9	Non-bend	4	2.49463
mh-MTb-2020-06-05-01_7w_old_slide2-no9-2ndto3rd.tif	2	9	Non-bend	5	3.32833
mh-MTb-2020-06-05-01_7w_old_slide2-no9-2ndto3rd.tif	2	9	Non-bend	6	2.36641
mh-MTb-2020-06-05-01_7w_old_slide2-no9-2ndto3rd.tif	2	9	Non-bend	7	2.25914
mh-MTb-2020-06-05-01_7w_old_slide2-no9-2ndto3rd.tif	2	9	Non-bend	8	2.05707
mh-MTb-2020-06-05-01_7w_old_slide2-no9-2ndto3rd.tif	2	9	Non-bend	9	2.36641
mh-MTb-2020-06-05-01_7w_old_slide2-no9-2ndto3rd.tif	2	9	Non-bend	10	2.84438
mh-MTb-2020-06-05-01_7w_old_slide2-no9-2ndto3rd.tif	2	9	Non-bend	11	2.789
mh-MTb-2020-06-05-01_7w_old_slide2-no10-2ndto3rd-no1.tif	2	10	Non-bend	1	4.32419
mh-MTb-2020-06-05-01_7w_old_slide2-no10-2ndto3rd-no1.tif	2	10	Non-bend	2	3.01202
mh-MTb-2020-06-05-01_7w_old_slide2-no10-2ndto3rd-no1.tif	2	10	Non-bend	3	3.99141
mh-MTb-2020-06-05-01_7w_old_slide2-no10-2ndto3rd-no1.tif	2	10	Non-bend	4	4.65647
mh-MTb-2020-06-05-01_7w_old_slide2-no10-2ndto3rd-no1.tif	2	10	Non-bend	5	3.32634
mh-MTb-2020-06-05-01_7w_old_slide2-no10-2ndto3rd-no1.tif	2	10	Non-bend	6	0.665068
mh-MTb-2020-06-05-01_7w_old_slide2-no10-2ndto3rd-no1.tif	2	10	Non-bend	7	3.65862
mh-MTb-2020-06-05-01_7w_old_slide2-no10-2ndto3rd-no1.tif	2	10	Non-bend	8	3.32634
mh-MTb-2020-06-05-01_7w_old_slide2-no10-2ndto3rd-no1.tif	2	10	Non-bend	9	4.33666
mh-MTb-2020-06-05-01_7w_old_slide2-no10-2ndto3rd-no1.tif	2	10	Non-bend	10	3.99141
mh-MTb-2020-06-05-01_7w_old_slide2-no10-2ndto3rd-no1.tif	2	10	Non-bend	11	4.98926
mh-MTb-2020-06-05-01_7w_old_slide3-no1-2ndto3rd.tif	3	1	Non-bend	1	5.00023
mh-MTb-2020-06-05-01_7w_old_slide3-no1-2ndto3rd.tif	3	1	Non-bend	2	5.98711
mh-MTb-2020-06-05-01_7w_old_slide3-no1-2ndto3rd.tif	3	1	Non-bend	3	5.08805
mh-MTb-2020-06-05-01_7w_old_slide3-no1-2ndto3rd.tif	3	1	Non-bend	4	6.4581
mh-MTb-2020-06-05-01_7w_old_slide3-no1-2ndto3rd.tif	3	1	Non-bend	5	4.33666
mh-MTb-2020-06-05-01_7w_old_slide3-no1-2ndto3rd.tif	3	1	Non-bend	6	5.41484
mh-MTb-2020-06-05-01_7w_old_slide3-no1-2ndto3rd.tif	3	1	Non-bend	7	4.24835
mh-MTb-2020-06-05-01_7w_old_slide3-no1-2ndto3rd.tif	3	1	Non-bend	8	5.38541
mh-MTb-2020-06-05-01_7w_old_slide3-no1-2ndto3rd.tif	3	1	Non-bend	9	3.99141
mh-MTb-2020-06-05-01_7w_old_slide3-no1-2ndto3rd.tif	3	1	Non-bend	10	4.73331
mh-MTb-2020-06-05-01_7w_old_slide3-no1-2ndto3rd.tif	3	1	Non-bend	11	5.04514
mh-MTb-2020-06-05-01_7w_old_slide3-no3-3rd.jpg	3	3	Non-bend	1	5.73765
mh-MTb-2020-06-05-01_7w_old_slide3-no3-3rd.jpg	3	3	Non-bend	2	5.24471
mh-MTb-2020-06-05-01_7w_old_slide3-no3-3rd.jpg	3	3	Non-bend	3	5.24471
mh-MTb-2020-06-05-01_7w_old_slide3-no3-3rd.jpg	3	3	Non-bend	4	5.7591
mh-MTb-2020-06-05-01_7w_old_slide3-no3-3rd.jpg	3	3	Non-bend	5	6.75396
mh-MTb-2020-06-05-01_7w_old_slide3-no3-3rd.jpg	3	3	Non-bend	6	6.17371
mh-MTb-2020-06-05-01_7w_old_slide3-no3-3rd.jpg	3	3	Non-bend	7	5.99659
mh-MTb-2020-06-05-01_7w_old_slide3-no3-3rd.jpg	3	3	Non-bend	8	6.65417
mh-MTb-2020-06-05-01_7w_old_slide3-no3-3rd.jpg	3	3	Non-bend	9	5.98711
mh-MTb-2020-06-05-01_7w_old_slide3-no3-3rd.jpg	3	3	Non-bend	10	5.48818
mh-MTb-2020-06-05-01_7w_old_slide3-no3-3rd.jpg	3	3	Non-bend	11	5.82296
mh-MTb-2020-06-05-01_7w_old_slide3-no4-2ndto3rd-Z1.jpg	3	4	Non-bend	1	3.83973
mh-MTb-2020-06-05-01_7w_old_slide3-no4-2ndto3rd-Z1.jpg	3	4	Non-bend	2	3.01202
mh-MTb-2020-06-05-01_7w_old_slide3-no4-2ndto3rd-Z1.jpg	3	4	Non-bend	3	2.66077
mh-MTb-2020-06-05-01_7w_old_slide3-no4-2ndto3rd-Z1.jpg	3	4	Non-bend	4	4.16104
mh-MTb-2020-06-05-01_7w_old_slide3-no4-2ndto3rd-Z1.jpg	3	4	Non-bend	5	3.66261
mh-MTb-2020-06-05-01_7w_old_slide3-no4-2ndto3rd-Z1.jpg	3	4	Non-bend	6	4.82561
mh-MTb-2020-06-05-01_7w_old_slide3-no4-2ndto3rd-Z1.jpg	3	4	Non-bend	7	3.99141
mh-MTb-2020-06-05-01_7w_old_slide3-no4-2ndto3rd-Z1.jpg	3	4	Non-bend	8	4.00538
mh-MTb-2020-06-05-01_7w_old_slide3-no4-2ndto3rd-Z1.jpg	3	4	Non-bend	9	3.74394
mh-MTb-2020-06-05-01_7w_old_slide3-no4-2ndto3rd-Z1.jpg	3	4	Non-bend	10	2.99356
mh-MTb-2020-06-05-01_7w_old_slide3-no4-2ndto3rd-Z1.jpg	3	4	Non-bend	11	5.11399
mh-MTb-2020-06-05-01_7w_old_slide3-no6-2ndto3rd.jpg	3	6	Non-bend	1	4.74628
mh-MTb-2020-06-05-01_7w_old_slide3-no6-2ndto3rd.jpg	3	6	Non-bend	2	4.99525
mh-MTb-2020-06-05-01_7w_old_slide3-no6-2ndto3rd.jpg	3	6	Non-bend	3	6.06993
mh-MTb-2020-06-05-01_7w_old_slide3-no6-2ndto3rd.jpg	3	6	Non-bend	4	4.79867
mh-MTb-2020-06-05-01_7w_old_slide3-no6-2ndto3rd.jpg	3	6	Non-bend	5	4.79867
mh-MTb-2020-06-05-01_7w_old_slide3-no6-2ndto3rd.jpg	3	6	Non-bend	6	3.50146
mh-MTb-2020-06-05-01_7w_old_slide3-no6-2ndto3rd.jpg	3	6	Non-bend	7	4.79867
mh-MTb-2020-06-05-01_7w_old_slide3-no6-2ndto3rd.jpg	3	6	Non-bend	8	5.57799
mh-MTb-2020-06-05-01_7w_old_slide3-no6-2ndto3rd.jpg	3	6	Non-bend	9	4.49732
mh-MTb-2020-06-05-01_7w_old_slide3-no6-2ndto3rd.jpg	3	6	Non-bend	10	3.49248
mh-MTb-2020-06-05-01_7w_old_slide3-no6-2ndto3rd.jpg	3	6	Non-bend	11	5.51064
mh-MTb-2020-06-05-01_7w_old_slide3-no7-2ndto3rd.tif	3	7	Non-bend	1	3.12477
mh-MTb-2020-06-05-01_7w_old_slide3-no7-2ndto3rd.tif	3	7	Non-bend	2	3.05293
mh-MTb-2020-06-05-01_7w_old_slide3-no7-2ndto3rd.tif	3	7	Non-bend	3	4.17102
mh-MTb-2020-06-05-01_7w_old_slide3-no7-2ndto3rd.tif	3	7	Non-bend	4	5.20629
mh-MTb-2020-06-05-01_7w_old_slide3-no7-2ndto3rd.tif	3	7	Non-bend	5	3.49647
mh-MTb-2020-06-05-01_7w_old_slide3-no7-2ndto3rd.tif	3	7	Non-bend	6	3.12827
mh-MTb-2020-06-05-01_7w_old_slide3-no7-2ndto3rd.tif	3	7	Non-bend	7	4.01685
mh-MTb-2020-06-05-01_7w_old_slide3-no7-2ndto3rd.tif	3	7	Non-bend	8	4.85355
mh-MTb-2020-06-05-01_7w_old_slide3-no7-2ndto3rd.tif	3	7	Non-bend	9	5.02817
mh-MTb-2020-06-05-01_7w_old_slide3-no7-2ndto3rd.tif	3	7	Non-bend	10	4.07223
mh-MTb-2020-06-05-01_7w_old_slide3-no7-2ndto3rd.tif	3	7	Non-bend	11	4.90893
mh-MTb-2020-06-05-01_7w_old_slide3-no8-2ndto3rd.tif	3	8	Non-bend	1	5.53907
mh-MTb-2020-06-05-01_7w_old_slide3-no8-2ndto3rd.tif	3	8	Non-bend	2	3.99141
mh-MTb-2020-06-05-01_7w_old_slide3-no8-2ndto3rd.tif	3	8	Non-bend	3	6.48604
mh-MTb-2020-06-05-01_7w_old_slide3-no8-2ndto3rd.tif	3	8	Non-bend	4	3.66261
mh-MTb-2020-06-05-01_7w_old_slide3-no8-2ndto3rd.tif	3	8	Non-bend	5	5.15839
mh-MTb-2020-06-05-01_7w_old_slide3-no8-2ndto3rd.tif	3	8	Non-bend	6	3.3428
mh-MTb-2020-06-05-01_7w_old_slide3-no8-2ndto3rd.tif	3	8	Non-bend	7	2.99805
mh-MTb-2020-06-05-01_7w_old_slide3-no8-2ndto3rd.tif	3	8	Non-bend	8	3.83973
mh-MTb-2020-06-05-01_7w_old_slide3-no8-2ndto3rd.tif	3	8	Non-bend	9	6.65417
mh-MTb-2020-06-05-01_7w_old_slide3-no8-2ndto3rd.tif	3	8	Non-bend	10	5.16638
mh-MTb-2020-06-05-01_7w_old_slide3-no8-2ndto3rd.tif	3	8	Non-bend	11	5.66431
mh-MTb-2020-06-05-01_7w_old_slide3-no9-2ndto3rd.tif	3	9	Non-bend	1	4.16753
mh-MTb-2020-06-05-01_7w_old_slide3-no9-2ndto3rd.tif	3	9	Non-bend	2	3.94251
mh-MTb-2020-06-05-01_7w_old_slide3-no9-2ndto3rd.tif	3	9	Non-bend	3	3.05293
mh-MTb-2020-06-05-01_7w_old_slide3-no9-2ndto3rd.tif	3	9	Non-bend	4	5.57799
mh-MTb-2020-06-05-01_7w_old_slide3-no9-2ndto3rd.tif	3	9	Non-bend	5	5.28263
mh-MTb-2020-06-05-01_7w_old_slide3-no9-2ndto3rd.tif	3	9	Non-bend	6	5.28263
mh-MTb-2020-06-05-01_7w_old_slide3-no9-2ndto3rd.tif	3	9	Non-bend	7	4.39404
mh-MTb-2020-06-05-01_7w_old_slide3-no9-2ndto3rd.tif	3	9	Non-bend	8	3.05742
mh-MTb-2020-06-05-01_7w_old_slide3-no9-2ndto3rd.tif	3	9	Non-bend	9	3.73795
mh-MTb-2020-06-05-01_7w_old_slide3-no9-2ndto3rd.tif	3	9	Non-bend	10	4.07223
mh-MTb-2020-06-05-01_7w_old_slide3-no9-2ndto3rd.tif	3	9	Non-bend	11	3.57181
mh-MTb-2020-06-05-01_7w_old_slide3-no10-2ndto3rd.tif	3	10	Non-bend	1	2.53853
mh-MTb-2020-06-05-01_7w_old_slide3-no10-2ndto3rd.tif	3	10	Non-bend	2	2.94217
mh-MTb-2020-06-05-01_7w_old_slide3-no10-2ndto3rd.tif	3	10	Non-bend	3	2.49463
mh-MTb-2020-06-05-01_7w_old_slide3-no10-2ndto3rd.tif	3	10	Non-bend	4	2.58693
mh-MTb-2020-06-05-01_7w_old_slide3-no10-2ndto3rd.tif	3	10	Non-bend	5	4.23987
mh-MTb-2020-06-05-01_7w_old_slide3-no10-2ndto3rd.tif	3	10	Non-bend	6	3.88264
mh-MTb-2020-06-05-01_7w_old_slide3-no10-2ndto3rd.tif	3	10	Non-bend	7	2.59791
mh-MTb-2020-06-05-01_7w_old_slide3-no10-2ndto3rd.tif	3	10	Non-bend	8	2.86134
mh-MTb-2020-06-05-01_7w_old_slide3-no10-2ndto3rd.tif	3	10	Non-bend	9	4.00538
mh-MTb-2020-06-05-01_7w_old_slide3-no10-2ndto3rd.tif	3	10	Non-bend	10	5.76609
mh-MTb-2020-06-05-01_7w_old_slide3-no10-2ndto3rd.tif	3	10	Non-bend	11	6.27749

## Sheet: Fig. 1d
Fig. 1d. Distance between bends
File name	Position	distance(um)
4020-L-1-12345_181025_Airy_Stitch_1.xls	tip to 1st bend	1299.75
4020-L-1-12345_181025_Airy_Stitch_2.xls	tip to 1st bend	1419.87
4020-L-1-12345_181025_Airy_Stitch_3.xlsx	tip to 1st bend	1429.04
4020-L-1-12345_181025_Airy_Stitch_4.xls	tip to 1st bend	1644.33
4020-L-1-12345_181025_Airy_Stitch_5.xls	tip to 1st bend	1510.01
4020-L-2-12345_181031_Airy_Stitch_1.xls	tip to 1st bend	1422.35
4020-R-1-234_181024_Airy_Stitch_1.xls	tip to 1st bend	1344.08
4020-R-1-234_181024_Airy_Stitch_3.xls	tip to 1st bend	1425.41
4020-R-2-12345_181024_Airy_Stitch_1.xls	tip to 1st bend	1470.4
4020-R-2-12345_181024_Airy_Stitch_4.xls	tip to 1st bend	1588.92
4020-R-2-2_181025_Airy_Stitch.xls	tip to 1st bend	1443.07
4023-R-1-12345_181106_Airy_Stitch_1.xls	tip to 1st bend	1373.42
4023-R-1-12345_181106_Airy_Stitch_2.xls	tip to 1st bend	1477.19
4023-R-1-12345_181106_Airy_Stitch_3.xls	tip to 1st bend	1484.09
4023-R-1-12345_181106_Airy_Stitch_4.xls	tip to 1st bend	1363.8
4023-R-1-12345_181106_Airy_Stitch_5.xls	tip to 1st bend	1441.47
4023-R-2-12345_181106_Airy_Stitch_1.xls	tip to 1st bend	1508.93
4023-R-2-12345_181106_Airy_Stitch_2.xls	tip to 1st bend	1558.82
4023-R-2-12345_181106_Airy_Stitch_3.xls	tip to 1st bend	1343.51
4023-R-2-12345_181106_Airy_Stitch_4.xls	tip to 1st bend	1423.85
4023-R-2-12345_181106_Airy_Stitch_5.xls	tip to 1st bend	1454.75
mh-TIa-2020-12-07-01-no1	tip to 1st bend	1527.81
mh-TIa-2020-12-07-01-no2	tip to 1st bend	1673.83
mh-TIa-2020-12-07-01-no3	tip to 1st bend	1580.42
mh-TIa-2020-12-07-01-no4	tip to 1st bend	1740.27
mh-TIa-2020-12-07-01-no5	tip to 1st bend	1607
mh-TIa-2020-12-07-01-no6	tip to 1st bend	1071.29
mh-TIa-2020-12-07-01-no7	tip to 1st bend	1484.74
mh-TIa-2020-12-07-01-no8	tip to 1st bend	1395.15
mh-TIa-2020-12-07-01-no9	tip to 1st bend	1538.59
4020-L-1-12345_181025_Airy_Stitch_1.xls	1st to 2nd bend	1767.28
4020-L-1-12345_181025_Airy_Stitch_2.xls	1st to 2nd bend	1896.24
4020-L-1-12345_181025_Airy_Stitch_3.xlsx	1st to 2nd bend	1831.22
4020-L-1-12345_181025_Airy_Stitch_4.xls	1st to 2nd bend	1754.66
4020-L-1-12345_181025_Airy_Stitch_5.xls	1st to 2nd bend	1934.82
4020-L-2-12345_181031_Airy_Stitch_1.xls	1st to 2nd bend	1736.03
4020-R-1-234_181024_Airy_Stitch_1.xls	1st to 2nd bend	1866.63
4020-R-1-234_181024_Airy_Stitch_3.xls	1st to 2nd bend	1914.12
4020-R-2-12345_181024_Airy_Stitch_1.xls	1st to 2nd bend	1768.34
4020-R-2-12345_181024_Airy_Stitch_4.xls	1st to 2nd bend	1957.78
4020-R-2-2_181025_Airy_Stitch.xls	1st to 2nd bend	1841.25
4023-R-1-12345_181106_Airy_Stitch_1.xls	1st to 2nd bend	1870.3
4023-R-1-12345_181106_Airy_Stitch_2.xls	1st to 2nd bend	1960.7
4023-R-1-12345_181106_Airy_Stitch_3.xls	1st to 2nd bend	1905.88
4023-R-1-12345_181106_Airy_Stitch_4.xls	1st to 2nd bend	1659.78
4023-R-1-12345_181106_Airy_Stitch_5.xls	1st to 2nd bend	1853.36
4023-R-2-12345_181106_Airy_Stitch_1.xls	1st to 2nd bend	1855.37
4023-R-2-12345_181106_Airy_Stitch_2.xls	1st to 2nd bend	2001.52
4023-R-2-12345_181106_Airy_Stitch_3.xls	1st to 2nd bend	1296.33
4023-R-2-12345_181106_Airy_Stitch_4.xls	1st to 2nd bend	1925.86
4023-R-2-12345_181106_Airy_Stitch_5.xls	1st to 2nd bend	1913.55
mh-TIa-2020-12-07-01-no1	1st to 2nd bend	1600.24
mh-TIa-2020-12-07-01-no2	1st to 2nd bend	1791.41
mh-TIa-2020-12-07-01-no3	1st to 2nd bend	2125.08
mh-TIa-2020-12-07-01-no4	1st to 2nd bend	1974.6
mh-TIa-2020-12-07-01-no5	1st to 2nd bend	2079.32
mh-TIa-2020-12-07-01-no6	1st to 2nd bend	1841.7
mh-TIa-2020-12-07-01-no7	1st to 2nd bend	1899.46
mh-TIa-2020-12-07-01-no8	1st to 2nd bend	2193.87
mh-TIa-2020-12-07-01-no9	1st to 2nd bend	1753.25
4020-L-1-12345_181025_Airy_Stitch_1.xls	2nd to 3rd bend	1482.09
4020-L-1-12345_181025_Airy_Stitch_2.xls	2nd to 3rd bend	1904.9
4020-L-1-12345_181025_Airy_Stitch_3.xlsx	2nd to 3rd bend	1731.66
4020-L-1-12345_181025_Airy_Stitch_4.xls	2nd to 3rd bend	1708.36
4020-L-1-12345_181025_Airy_Stitch_5.xls	2nd to 3rd bend	1908.07
4020-L-2-12345_181031_Airy_Stitch_1.xls	2nd to 3rd bend	1686.86
4020-R-1-234_181024_Airy_Stitch_1.xls	2nd to 3rd bend	1801.49
4020-R-1-234_181024_Airy_Stitch_3.xls	2nd to 3rd bend	1783
4020-R-2-12345_181024_Airy_Stitch_1.xls	2nd to 3rd bend	1682.23
4020-R-2-12345_181024_Airy_Stitch_4.xls	2nd to 3rd bend	1368.66
4020-R-2-2_181025_Airy_Stitch.xls	2nd to 3rd bend	1579.2
4023-R-1-12345_181106_Airy_Stitch_1.xls	2nd to 3rd bend	1712.26
4023-R-1-12345_181106_Airy_Stitch_2.xls	2nd to 3rd bend	1934.74
4023-R-1-12345_181106_Airy_Stitch_3.xls	2nd to 3rd bend	1716.7
4023-R-1-12345_181106_Airy_Stitch_4.xls	2nd to 3rd bend	1702.29
4023-R-1-12345_181106_Airy_Stitch_5.xls	2nd to 3rd bend	1707.34
4023-R-2-12345_181106_Airy_Stitch_1.xls	2nd to 3rd bend	1673.59
4023-R-2-12345_181106_Airy_Stitch_2.xls	2nd to 3rd bend	1438.44
4023-R-2-12345_181106_Airy_Stitch_3.xls	2nd to 3rd bend	1427.3
4023-R-2-12345_181106_Airy_Stitch_4.xls	2nd to 3rd bend	1831.46
4023-R-2-12345_181106_Airy_Stitch_5.xls	2nd to 3rd bend	1643.3
mh-TIa-2020-12-07-01-no1	2nd to 3rd bend	1165.06
mh-TIa-2020-12-07-01-no2	2nd to 3rd bend	1364.77
mh-TIa-2020-12-07-01-no3	2nd to 3rd bend	1678.91
mh-TIa-2020-12-07-01-no4	2nd to 3rd bend	1511.32
mh-TIa-2020-12-07-01-no5	2nd to 3rd bend	1348.41
mh-TIa-2020-12-07-01-no6	2nd to 3rd bend	1316.48
mh-TIa-2020-12-07-01-no7	2nd to 3rd bend	1528.52
mh-TIa-2020-12-07-01-no8	2nd to 3rd bend	1772.03
mh-TIa-2020-12-07-01-no9	2nd to 3rd bend	1076.23

## Sheet: Fig. 1g
Fig. 1g. Angle of each bend.
Angle of bend
1st bend	2nd bend	3rd bend
145	151	148
146	152	153
147	152	156
152	153	156
153	154	157
154	155	157
154	158	158
154	158	158
155	158	159
155	158	159
157	158	159
157	159	159
157	159	160
158	161	161
158	161	161
158	162	162
158	162	163
159	162	164
160	163	164
161	164	164
161	164	164
162	165	165
162	165	165
163	165	166
163	166	166
163	168	166
165	168	170
165	168	172
166	174	178
159	165	162
158	165	164
164	166	164
160	163	164
161	162	161
159	159	165
159	160	164
162	158	163
158	164	161

## Sheet: Fig. 1i
Fig. 1i. Distance between medulla cells of zigzag hair before eruption.
File name	measure point	2nd bend	non-bend
mh-RF-2019-06-24-01-miceID4785-slide1-hair4-DIC_Stitch_z5c2およびz6c2	1	2.64	7.29
mh-RF-2019-06-24-01-miceID4785-slide1-hair4-DIC_Stitch_z5c2およびz6c2	2	2.53	4.015
mh-RF-2019-06-24-01-miceID4785-slide1-hair4-DIC_Stitch_z5c2およびz6c2	3	1.76	3.08
mh-RF-2019-06-24-01-miceID4785-slide1-hair4-DIC_Stitch_z5c2およびz6c2	4	1.65	5.353
mh-RF-2019-06-24-01-miceID4785-slide1-hair4-DIC_Stitch_z5c2およびz6c2	5	2.31	9.922
mh-RF-2019-06-24-01-miceID4785-slide1-hair4-DIC_Stitch_z5c2およびz6c2	6	1.65	19.425
mh-RF-2019-06-24-01-miceID4785-slide1-hair4-DIC_Stitch_z5c2およびz6c2	7	2.31	5.977
mh-RF-2019-06-24-01-miceID4785-slide1-hair4-DIC_Stitch_z5c2およびz6c2	8	2.31	4.86
mh-RF-2019-06-24-01-miceID4785-slide1-hair4-DIC_Stitch_z5c2およびz6c2	9	2.31	8.898
mh-RF-2019-06-24-01-miceID4785-slide1-hair4-DIC_Stitch_z5c2およびz6c2	10	1.98	9.406
mh-RF-2019-06-24-01-miceID4785-slide1-hair4-DIC_Stitch_z5c2およびz6c2	11	1.98	4.805
mh-RF-2019-06-24-01-miceID4785-slide1-hair10-DIC_Stitch_z5c2およびz6c2	1	2.64	7.054
mh-RF-2019-06-24-01-miceID4785-slide1-hair10-DIC_Stitch_z5c2およびz6c2	2	2.31	6.223
mh-RF-2019-06-24-01-miceID4785-slide1-hair10-DIC_Stitch_z5c2およびz6c2	3	3.645	5.737
mh-RF-2019-06-24-01-miceID4785-slide1-hair10-DIC_Stitch_z5c2およびz6c2	4	2.988	4.84
mh-RF-2019-06-24-01-miceID4785-slide1-hair10-DIC_Stitch_z5c2およびz6c2	5	2.64	6.176
mh-RF-2019-06-24-01-miceID4785-slide1-hair10-DIC_Stitch_z5c2およびz6c2	6	2.007	7.969
mh-RF-2019-06-24-01-miceID4785-slide1-hair10-DIC_Stitch_z5c2およびz6c2	7	1.98	5.787
mh-RF-2019-06-24-01-miceID4785-slide1-hair10-DIC_Stitch_z5c2およびz6c2	8	2.007	3.111
mh-RF-2019-06-24-01-miceID4785-slide1-hair10-DIC_Stitch_z5c2およびz6c2	9	2.64	3.984
mh-RF-2019-06-24-01-miceID4785-slide1-hair10-DIC_Stitch_z5c2およびz6c2	10	2.64	2.676
mh-RF-2019-06-24-01-miceID4785-slide1-hair10-DIC_Stitch_z5c2およびz6c2	11	1.65	1.814
mh-RF-2019-06-24-01-miceID4785-slide1-hair6-DIC_Stitch_z7c2およびz3c2	1	3.307	2.64
mh-RF-2019-06-24-01-miceID4785-slide1-hair6-DIC_Stitch_z7c2およびz3c2	2	1.774	3.645
mh-RF-2019-06-24-01-miceID4785-slide1-hair6-DIC_Stitch_z7c2およびz3c2	3	2.2	3.63
mh-RF-2019-06-24-01-miceID4785-slide1-hair6-DIC_Stitch_z7c2およびz3c2	4	2.86	5.649
mh-RF-2019-06-24-01-miceID4785-slide1-hair6-DIC_Stitch_z7c2およびz3c2	5	2.2	3.96
mh-RF-2019-06-24-01-miceID4785-slide1-hair6-DIC_Stitch_z7c2およびz3c2	6	2.2	5.949
mh-RF-2019-06-24-01-miceID4785-slide1-hair6-DIC_Stitch_z7c2およびz3c2	7	2.86	5.29
mh-RF-2019-06-24-01-miceID4785-slide1-hair6-DIC_Stitch_z7c2およびz3c2	8	1.32	3.3
mh-RF-2019-06-24-01-miceID4785-slide1-hair6-DIC_Stitch_z7c2およびz3c2	9	1.774	3.63
mh-RF-2019-06-24-01-miceID4785-slide1-hair6-DIC_Stitch_z7c2およびz3c2	10	3.08	3.3
mh-RF-2019-06-24-01-miceID4785-slide1-hair6-DIC_Stitch_z7c2およびz3c2	11	2.42	3.316
mh-F20-181-01-No4-Area1	1	3.092	5.344
mh-F20-181-01-No4-Area1	2	3.783	7.696
mh-F20-181-01-No4-Area1	3	3.536	7.401
mh-F20-181-01-No4-Area1	4	3.335	6.675
mh-F20-181-01-No4-Area1	5	2.61	7.364
mh-F20-181-01-No4-Area1	6	3.01	8.673
mh-F20-181-01-No4-Area1	7	2.062	8.34
mh-F20-181-01-No4-Area1	8	2.85	8.284
mh-F20-181-01-No4-Area1	9	2.512	6
mh-F20-181-01-No4-Area1	10	1.82	7.25
mh-F20-181-01-No4-Area1	11	2.75	6.021
mh-F20-181-01-No11	1	3.536	3.758
mh-F20-181-01-No11	2	4.74	3.26
mh-F20-181-01-No11	3	3.598	4.257
mh-F20-181-01-No11	4	3.923	5.256
mh-F20-181-01-No11	5	3.536	6.185
mh-F20-181-01-No11	6	3.35	8.559
mh-F20-181-01-No11	7	3.532	7.058
mh-F20-181-01-No11	8	3.848	5.154
mh-F20-181-01-No11	9	3.64	4.809
mh-F20-181-01-No11	10	4.577	4.809
mh-F20-181-01-No11	11	3.962	2.85
mh-TIa-2020-TIa-2020-07-07-01-ID5722-No1	1	2.953	4.507
mh-TIa-2020-TIa-2020-07-07-01-ID5722-No1	2	3.162	7.762
mh-TIa-2020-TIa-2020-07-07-01-ID5722-No1	3	3.219	7.521
mh-TIa-2020-TIa-2020-07-07-01-ID5722-No1	4	4.167	6.973
mh-TIa-2020-TIa-2020-07-07-01-ID5722-No1	5	3.848	12.334
mh-TIa-2020-TIa-2020-07-07-01-ID5722-No1	6	4.18	12.432
mh-TIa-2020-TIa-2020-07-07-01-ID5722-No1	7	4.552	8.246
mh-TIa-2020-TIa-2020-07-07-01-ID5722-No1	8	3.005	8.246
mh-TIa-2020-TIa-2020-07-07-01-ID5722-No1	9	2.224	6.973
mh-TIa-2020-TIa-2020-07-07-01-ID5722-No1	10	5.429	8.246
mh-TIa-2020-TIa-2020-07-07-01-ID5722-No1	11	3.745	6.185
mh-TIa-2020-TIa-2020-07-07-01-ID5722-No12-Z1	1	3.532	4.43
mh-TIa-2020-TIa-2020-07-07-01-ID5722-No12-Z1	2	4.534	4.191
mh-TIa-2020-TIa-2020-07-07-01-ID5722-No12-Z1	3	3.962	3.64
mh-TIa-2020-TIa-2020-07-07-01-ID5722-No12-Z1	4	3.375	4.981
mh-TIa-2020-TIa-2020-07-07-01-ID5722-No12-Z1	5	3.64	6.325
mh-TIa-2020-TIa-2020-07-07-01-ID5722-No12-Z1	6	3.375	9.464
mh-TIa-2020-TIa-2020-07-07-01-ID5722-No12-Z1	7	1.74	7.906
mh-TIa-2020-TIa-2020-07-07-01-ID5722-No12-Z1	8	3.321	6.325
mh-TIa-2020-TIa-2020-07-07-01-ID5722-No12-Z1	9	3.436	5.099
mh-TIa-2020-TIa-2020-07-07-01-ID5722-No12-Z1	10	3.321	4.743
mh-TIa-2020-TIa-2020-07-07-01-ID5722-No12-Z1	11	5.077	3.64
mh-Tia-2020-07-07-01-ID5722-slide2-2	1	4.673	11.01
mh-Tia-2020-07-07-01-ID5722-slide2-2	2	4.336	7.792
mh-Tia-2020-07-07-01-ID5722-slide2-2	3	4.506	5.504
mh-Tia-2020-07-07-01-ID5722-slide2-2	4	4.84	5.504
mh-Tia-2020-07-07-01-ID5722-slide2-2	5	3.502	8.021
mh-Tia-2020-07-07-01-ID5722-slide2-2	6	3.84	13.069
mh-Tia-2020-07-07-01-ID5722-slide2-2	7	4.673	9.837
mh-Tia-2020-07-07-01-ID5722-slide2-2	8	4.183	9.77
mh-Tia-2020-07-07-01-ID5722-slide2-2	9	4.34	6.051
mh-Tia-2020-07-07-01-ID5722-slide2-2	10	4.34	6.509
mh-Tia-2020-07-07-01-ID5722-slide2-2	11	5.347	4.011
mh-Tia-2020-07-07-01-ID5722-slide2-3	1	4.673	3.336
mh-Tia-2020-07-07-01-ID5722-slide2-3	2	4.779	4.18
mh-Tia-2020-07-07-01-ID5722-slide2-3	3	4.129	9.558
mh-Tia-2020-07-07-01-ID5722-slide2-3	4	4.403	9.074
mh-Tia-2020-07-07-01-ID5722-slide2-3	5	3.954	7.78
mh-Tia-2020-07-07-01-ID5722-slide2-3	6	5.221	16.591
mh-Tia-2020-07-07-01-ID5722-slide2-3	7	4.304	12.767
mh-Tia-2020-07-07-01-ID5722-slide2-3	8	3.438	10.012
mh-Tia-2020-07-07-01-ID5722-slide2-3	9	3.748	5.379
mh-Tia-2020-07-07-01-ID5722-slide2-3	10	4.537	5.379
mh-Tia-2020-07-07-01-ID5722-slide2-3	11	3.803	5.221
mh-Tia-2020-07-07-01-ID5722-slide2-4	1	2.502	4.925
mh-Tia-2020-07-07-01-ID5722-slide2-4	2	4.78	4.03
mh-Tia-2020-07-07-01-ID5722-slide2-4	3	3.819	4.634
mh-Tia-2020-07-07-01-ID5722-slide2-4	4	3.956	3.729
mh-Tia-2020-07-07-01-ID5722-slide2-4	5	4.806	4.475
mh-Tia-2020-07-07-01-ID5722-slide2-4	6	4.454	7.162
mh-Tia-2020-07-07-01-ID5722-slide2-4	7	3.956	6.294
mh-Tia-2020-07-07-01-ID5722-slide2-4	8	4.51	6.123
mh-Tia-2020-07-07-01-ID5722-slide2-4	9	4.164	3.593
mh-Tia-2020-07-07-01-ID5722-slide2-4	10	4.806	4.537
mh-Tia-2020-07-07-01-ID5722-slide2-4	11	5.509	4.336
mh-Tia-2020-07-07-01-ID5722-slide2-6	1	4.58	3.546
mh-Tia-2020-07-07-01-ID5722-slide2-6	2	4.779	4.017
mh-Tia-2020-07-07-01-ID5722-slide2-6	3	3.569	5.003
mh-Tia-2020-07-07-01-ID5722-slide2-6	4	5.105	6.579
mh-Tia-2020-07-07-01-ID5722-slide2-6	5	3.978	5.939
mh-Tia-2020-07-07-01-ID5722-slide2-6	6	3.302	9.901
mh-Tia-2020-07-07-01-ID5722-slide2-6	7	4.17	9.742
mh-Tia-2020-07-07-01-ID5722-slide2-6	8	4.537	7.872
mh-Tia-2020-07-07-01-ID5722-slide2-6	9	3.311	2.983
mh-Tia-2020-07-07-01-ID5722-slide2-6	10	4.072	4.072
mh-Tia-2020-07-07-01-ID5722-slide2-6	11	5.544	4.741
mh-Tia-2020-07-07-01-ID5722-slide2-8	1	5.307	5.048
mh-Tia-2020-07-07-01-ID5722-slide2-8	2	3.538	6.477
mh-Tia-2020-07-07-01-ID5722-slide2-8	3	5.594	5.103
mh-Tia-2020-07-07-01-ID5722-slide2-8	4	3.338	5.178
mh-Tia-2020-07-07-01-ID5722-slide2-8	5	4.812	12.561
mh-Tia-2020-07-07-01-ID5722-slide2-8	6	3.827	16.18
mh-Tia-2020-07-07-01-ID5722-slide2-8	7	3.786	10.276
mh-Tia-2020-07-07-01-ID5722-slide2-8	8	4.282	9.159
mh-Tia-2020-07-07-01-ID5722-slide2-8	9	3.761	5.71
mh-Tia-2020-07-07-01-ID5722-slide2-8	10	4.073	6.087
mh-Tia-2020-07-07-01-ID5722-slide2-8	11	4.319	4.017
mh-Tia-2020-07-07-01-ID5722-slide2-9	1	3.558	6.593
mh-Tia-2020-07-07-01-ID5722-slide2-9	2	2.775	6.671
mh-Tia-2020-07-07-01-ID5722-slide2-9	3	4.276	6.754
mh-Tia-2020-07-07-01-ID5722-slide2-9	4	3.26	5.622
mh-Tia-2020-07-07-01-ID5722-slide2-9	5	4.488	6.346
mh-Tia-2020-07-07-01-ID5722-slide2-9	6	4.217	7.487
mh-Tia-2020-07-07-01-ID5722-slide2-9	7	4.439	5.482
mh-Tia-2020-07-07-01-ID5722-slide2-9	8	4.881	5.014
mh-Tia-2020-07-07-01-ID5722-slide2-9	9	5.397	3.962
mh-Tia-2020-07-07-01-ID5722-slide2-9	10	4.123	3.902
mh-Tia-2020-07-07-01-ID5722-slide2-9	11	4.049	3.167
mh-Tia-2020-07-07-01-ID5722-slide3-1	1	4.507	6.25
mh-Tia-2020-07-07-01-ID5722-slide3-1	2	4.267	6.75
mh-Tia-2020-07-07-01-ID5722-slide3-1	3	4.018	7.004
mh-Tia-2020-07-07-01-ID5722-slide3-1	4	3.252	10.277
mh-Tia-2020-07-07-01-ID5722-slide3-1	5	3.893	11.011
mh-Tia-2020-07-07-01-ID5722-slide3-1	6	4.252	12.065
mh-Tia-2020-07-07-01-ID5722-slide3-1	7	4.881	8.533
mh-Tia-2020-07-07-01-ID5722-slide3-1	8	4.25	10.574
mh-Tia-2020-07-07-01-ID5722-slide3-1	9	4.008	8.754
mh-Tia-2020-07-07-01-ID5722-slide3-1	10	4.875	8.5
mh-Tia-2020-07-07-01-ID5722-slide3-1	11	3.023	4.776
mh-Tia-2020-07-07-01-ID5722-slide3-2	1	3.837	7.517
mh-Tia-2020-07-07-01-ID5722-slide3-2	2	4.249	5.506
mh-Tia-2020-07-07-01-ID5722-slide3-2	3	4.577	6.768
mh-Tia-2020-07-07-01-ID5722-slide3-2	4	3.35	7.04
mh-Tia-2020-07-07-01-ID5722-slide3-2	5	4.007	9.763
mh-Tia-2020-07-07-01-ID5722-slide3-2	6	2.838	11.524
mh-Tia-2020-07-07-01-ID5722-slide3-2	7	4.055	8.504
mh-Tia-2020-07-07-01-ID5722-slide3-2	8	4.17	9.003
mh-Tia-2020-07-07-01-ID5722-slide3-2	9	4.086	10
mh-Tia-2020-07-07-01-ID5722-slide3-2	10	3.848	9.264
mh-Tia-2020-07-07-01-ID5722-slide3-2	11	4.528	9.086
mh-Tia-2020-07-07-01-ID5729-slide1-2	1	6.604	4.912
mh-Tia-2020-07-07-01-ID5729-slide1-2	2	3.436	4.67
mh-Tia-2020-07-07-01-ID5729-slide1-2	3	3.578	4.912
mh-Tia-2020-07-07-01-ID5729-slide1-2	4	4.055	4.366
mh-Tia-2020-07-07-01-ID5729-slide1-2	5	4.031	4.828
mh-Tia-2020-07-07-01-ID5729-slide1-2	6	3.67	6.49
mh-Tia-2020-07-07-01-ID5729-slide1-2	7	3.727	6.408
mh-Tia-2020-07-07-01-ID5729-slide1-2	8	3.162	3.132
mh-Tia-2020-07-07-01-ID5729-slide1-2	9	3.655	3.691
mh-Tia-2020-07-07-01-ID5729-slide1-2	10	2.759	3.953
mh-Tia-2020-07-07-01-ID5729-slide1-2	11	3.667	3.579

## Sheet: Fig. 1k
Fig. 1k. Distance between each bend and the bottom of bulb region.
File name	Hours after hair depilation	distance (um)
		tip-bulb	1st bend-bulb	2nd bend-bulb	3rd bend-bulb
181127-181206-3-RLc1	174	552.729
181127-181206-3-RLc1	174	633.383
181127-181206-3-RLc1	174	571.336
181127-181206-3-RLc1	174	498.542
181127-181206-3-RLc1	174	483.924
181127-181206-3-RLc1	174	590.898
181127-181206-3-RLc1	174	494.765
181127-181206-3-RLc1	174	531.19
181127-181206-3-RLc1	174	323.9
181127-181206-3-RLc1	174	456.232
181127-181206-3-RLc1	174	497.643
181127-181206-3-RLc1	174	332.692
181127-181206-3-RLc1	174	578.513
181127-181206-3-RLc1	174	552.965
181127-181206-3-RLc1	174	513.353
181127-181206-3-RLc1	174	564.303
181127-181206-3-RLc1	174	538.841
181127-181206-3-RLc1	174	377.394
181127-181206-3-RLc1	174	514.537
181127-181206-3-RLc1	174	565.532
181127-181206-3-RLc1	174	546.165
181127-181206-3-RLc1	174	578.08
181127-181206-3-RLc1	174	651.544
181127-181206-3-RLc1	174	637.706
181127-181206-3-RLc1	174	501.555
181127-181206-3-RLc1	174	440.545
181127-181206-4-Rc1	174	425.163
181127-181206-4-Rc1	174	354.232
181127-181206-4-Rc1	174	369.91
181127-181206-4-Rc1	174	319.888
181127-181206-4-Rc1	174	327.725
181127-181206-4-Rc1	174	400.134
181127-181206-4-Rc1	174	400.617
181127-181206-4-Rc1	174	379.191
181127-181206-4-Rc1	174	299.468
181127-181206-4-Rc1	174	395.442
181127-181206-4-Rc1	174	316.229
181127-181206-4-Rc1	174	289.753
181127-181206-4-Rc1	174	371.645
181127-181206-4-Rc1	174	300.997
181127-181206-4-Rc1	174	351.248
181127-181206-4-Rc1	174	414.169
181127-181206-4-Rc1	174	433.152
181127-181206-4-Rc1	174	446.211
181127-181206-4-Rc1	174	442.52
181127-181206-4-Rc1	174	396.452
181127-181206-4-Rc1	174	431.454
181127-181206-4-Rc1	174	389.025
181127-181206-4-Rc1	174	348.698
181127-181206-4-Rc1	174	370.92
181127-181206-4-Rc1	174	275.44
181127-181206-4-Rc1	174	437.124
181127-181206-4-Rc1	174	412.317
181127-181206-4-Rc1	174	443.008
181127-181206-4-Rc1	174	522.517
181127-181206-4-Rc1	174	495.651
181127-181206-4-Rc1	174	390.752
181127-181206-4-Rc1	174	354.625
mh-TIa-2022-07-08-01_C57BL6-plucking-d7,25-01.JPG	174	583.46
mh-TIa-2022-07-08-01_C57BL6-plucking-d7,25-01.JPG	174	626.34
mh-TIa-2022-07-08-01_C57BL6-plucking-d7,25-02.JPG	174	552.35
mh-TIa-2022-07-08-01_C57BL6-plucking-d7,25-03.JPG	174	533.47
mh-TIa-2022-07-08-01_C57BL6-plucking-d7,25-04.JPG	174	518.4
mh-TIa-2022-07-08-01_C57BL6-plucking-d7,25-05.JPG	174	503.56
mh-TIa-2022-07-08-01_C57BL6-plucking-d7,25-07.JPG	174	581.38
mh-TIa-2022-07-08-01_C57BL6-plucking-d7,25-08.JPG	174	572.82
mh-TIa-2022-07-08-01_C57BL6-plucking-d7,25-08.JPG	174	555.54
mh-TIa-2022-07-08-01_C57BL6-plucking-d7,25-09.JPG	174	532.82
mh-TIa-2022-07-08-01_C57BL6-plucking-d7,25-09.JPG	174	547.65
mh-TIa-2022-07-08-01_C57BL6-plucking-d7,25-10.JPG	174	582.29
mh-TIa-2022-07-08-01_C57BL6-plucking-d7,25-10.JPG	174	597.8
mh-TIa-2022-07-08-01_C57BL6-plucking-d7,25-11.JPG	174	474.5
mh-TIa-2022-07-08-01_C57BL6-plucking-d7,25-11.JPG	174	513.15
mh-TIa-2022-07-08-01_C57BL6-plucking-d7,25-13.JPG	174	607.56
mh-TIa-2022-07-08-01_C57BL6-plucking-d7,25-13.JPG	174	588.32
181127-181210-cage1-RLc1	222	1395.84
181127-181210-cage1-RLc1	222	1419.43
181127-181210-cage1-RLc1	222	1292.75
181127-181210-cage1-RLc1	222	1226.35
181127-181210-cage1-RLc1	222	1416.17	175.694
181127-181210-cage1-RLc1	222	1344.5
181127-181210-cage1-RLc1	222	1481.48
181127-181210-cage1-RLc1	222	1379.55
181127-181210-cage1-RLc1	222	1589.3
181127-181210-cage1-RLc1	222	1327.89
181127-181210-cage1-RLc1	222	1531.46	216.178
181127-181210-cage1-RLc1	222	1344.5
181127-181210-cage1-RLc1	222	1411.51
181127-181210-cage1-RLc1	222	1435.65
181127-181210-cage1-RLc1	222	1555.82	138.174
181127-181210-cage1-RLc1	222	1460.69
181127-181210-cage1-RLc1	222	955.766
181127-181210-cage1-RLc1	222	1343.62	119.29
181127-181210-cage1-RLc1	222	1499.19	178.097
181127-181210-cage1-RLc1	222	1471.87
181127-181210-cage1-RLc1	222	1317.19
181127-181210-cage1-RLc1	222	1558.54	178.345
181127-181210-cage1-RLc1	222	1256.19	138.797
181127-181210-cage1-RLc1	222	1137.01
181127-181210-cage1-RLc1	222	1320.49
181127-181210-cage2-Lc2	222	1404.7	141.89
181127-181210-cage2-Lc2	222	1358.37
181127-181210-cage2-Lc2	222	1414.13
181127-181210-cage2-Lc2	222	1199.93
181127-181210-cage2-Lc2	222	1448.84	142.244
181127-181210-cage2-Lc2	222	1177.84
181127-181210-cage2-Lc2	222	1318.1
181127-181210-cage2-Lc2	222	1000.42
181127-181210-cage2-Lc2	222	1284.91
181127-181210-cage2-Lc2	222	1020.43
181127-181210-cage2-Lc2	222	1011.31
181127-181210-cage2-Lc2	222	871.12
Day9-cage3-Lc1	222	1525.38	142.57
Day9-cage3-Lc1	222	1513.8
Day9-cage3-Lc1	222	1350.28
Day9-cage3-Lc1	222	1211.15
Day9-cage3-Lc1	222	1388.67
Day9-cage3-Lc1	222	1518.06	151.77
Day9-cage3-Lc1	222	1469.03
Day9-cage3-Lc1	222	955.548
Day11-181211-2-1-Lc2	270	2888.8	1422.55
Day11-181211-2-1-Lc2	270	3182.69	1727.09
Day11-181211-2-1-Lc2	270	2611.99	1206.29
Day11-181211-2-1-Lc2	270	2695.19	1242.27
Day11-181211-2-1-Lc2	270	2659.35	1128.66
Day11-181211-2-1-Lc2	270	2516.99	1044.62
Day11-181211-2-1-Lc2	270	2823.05	1403.25
Day11-181211-2-1-Lc2	270	2927.11	1561.51
Day11-181211-2-1-Lc2	270	2567.7	954.761
Day11-181211-2-1-Lc2	270	2763.92	1149.77
Day11-181211-2-1-Lc2	270	3191.84	1617.66
Day11-181211-4-1-Rc2	270	2722.63	1291.28
Day11-181211-4-1-Rc2	270	2553.13	1011.4
Day11-181211-4-1-Rc2	270	2717.05	1245.77
Day11-181211-4-1-Rc2	270	2685.85	1189.49
Day11-181211-4-1-Rc2	270	2696.64	1243.05
Day11-181211-4-1-Rc2	270	2852.4	1358.92
Day11-181211-4-1-Rc2	270	2843.31	1386.95
Day11-181211-4-1-Rc2	270	2436.92	938.669
Day11-181211-4-1-Rc2	270	2797.44	1311.66
Day11-181211-4-1-Rc2	270	2608.22	989.013
Day11-181211-4-1-Rc2	270	2423.04	915.485
Day11-181211-4-1-Rc2	270	2613.97	906.822
Day11-181211-4-1-Rc2	270	2670.19	1168.93
Day11-181211-4-1-Rc2	270	2853.89	1400.36
Day11-181211-4-1-Rc2	270	2591.62	1106.43
Day11-181211-8-2-RLc1	270
Day11-181211-8-2-RLc1	270	2867.41	1295.02
Day11-181211-8-2-RLc1	270
Day11-181211-8-2-RLc1	270	2799.98	1331.07
Day11-181211-8-2-RLc1	270	3003.35	1384.12
Day11-181211-8-2-RLc1	270	2956.83	1422
Day11-181211-8-2-RLc1	270	3144.23	1666.23
Day11-181211-8-2-RLc1	270	2956.82	1478.17
Day11-181211-8-2-RLc1	270	2806.54	1290.31
Day11-181211-8-2-RLc1	270	2770.8	1265.11
Day11-181211-8-2-RLc1	270	2890.31	1342.11
Day11-181211-8-2-RLc1	270	2692.17	1040.04
Day11-181211-8-2-RLc1	270	2772.84	1417.59
Day11-181211-8-2-RLc1	270	2821.69	1362.83
Day11-181211-8-2-RLc1	270	2830.48	1351.27
Day11-181211-8-2-RLc1	270	2967.06	1567.02
Day11-181211-8-2-RLc1	270	3134.46	1656.82
Day11-181211-8-2-RLc1	270	2931.74	1507.74
Day11-181211-8-2-RLc1	270	2846.53	1427.93
Day11-181211-8-2-RLc1	270	2951.44	1408.79
Day11-181211-8-2-RLc1	270	2762.13	1272.66
Day12-181212-6-2-Rc1-L	294	3740.17	2221.38	246.175
Day12-181212-6-2-Rc1-L	294	3420.76	2002.52	237.199
Day12-181212-6-2-Rc1-L	294	3548.77	2127.19	227.496
Day12-181212-6-2-Rc1-L	294	3546.06	2131.77	240.86
Day12-181212-6-2-Rc1-L	294	3507.31	2071.73	251.146
Day12-181212-6-2-Rc1-L	294	3626.24	2215.08	229.45
Day12-181212-6-2-Rc1-L	294	3392.04	2009.73
Day12-181212-6-2-Rc1-L	294	3512.81	2109.21	183.774
Day12-181212-6-2-Rc1-L	294	3527.86	2083.18	171.602
Day12-181212-6-2-Rc1-L	294	3701.12	2158.45
Day12-181212-6-2-Rc1-L	294	3606.47	2220.09	330.949
Day12-181212-6-2-Rc1-L	294	3615.93	2110.24	219.939
Day12-181212-6-2-Rc1-L	294	3593.39	2210.85	271.574
Day12-181212-6-2-Rc1-L	294	3343.83	1918.85
Day12-181212-6-2-Rc1-L	294	3429.57	1979.74
Day12-181212-6-2-Rc1-L	294	3457.29	1966.23	152.13
Day12-181212-6-2-Rc1-L	294		1940.93	187.484
Day12-181212-6-2-Rc1-L	294
Day12-181212-6-2-Rc1-L	294	3344.46	2059.04
Day12-181212-6-2-Rc1-L	294	3448.74	2046.63	213.31
Day12-181212-9-2-Rc2	294	3358.16	2012.82	181.656
Day12-181212-9-2-Rc2	294	3360.78	2038.05	192.511
Day12-181212-9-2-Rc2	294	3455.83	2025.43	189.26
Day12-181212-9-2-Rc2	294	3289.6	1738.6
Day12-181212-9-2-Rc2	294	3447.77	1971.46
Day12-181212-9-2-Rc2	294	3404.76	1936.61	185.224
Day12-181212-9-2-Rc2	294	3488.09	2055.57	186.812
Day12-181212-9-2-Rc2	294
Day12-181212-9-2-Rc2	294
Day12-181212-9-2-Rc2	294	3668.51	2133.87	191.667
Day12-181212-12-3-Rc1	294	3339.98	2040.96	210.371
Day12-181212-12-3-Rc1	294	4297.03	2451.77	254.234
Day12-181212-12-3-Rc1	294	3588.51	2108.65	179.827
Day12-181212-12-3-Rc1	294	3184.02	1878.44	178.242
Day12-181212-12-3-Rc1	294	3437.36	2014.93	194.047
Day12-181212-12-3-Rc1	294	3428.62	2074.9	244.336
Day12-181212-12-3-Rc1	294	3317.33	2002.18	263.857
Day12-181212-12-3-Rc1	294	3465.5	2000.27	135.858
Day12-181212-12-3-Rc1	294	3593.79	2107.81	192.77
Day12-181212-12-3-Rc1	294	3434.98	1955.6
Day12-181212-12-3-Rc1	294	3562.8	2146.96	213.465
Day12-181212-12-3-Rc1	294	3491.08	1809.19
Day12-181212-12-3-Rc1	294	3573.12	2192.21	221.61
Day12-181212-12-3-Rc1	294	3450.91	2089.88	218.133
Day12-181212-12-3-Rc1	294	3610.1	2216.05	358.807
Day12-181212-12-3-Rc1	294	3441.59	2081.25	208.54
Day12-181212-12-3-Rc1	294	3414.51	2024.42	211.419
Day12-181212-12-3-Rc1	294	3469.57	2045.28	201.266
Day12-181212-12-3-Rc1	294	3332.35	1940.02
Day12-181212-12-3-Rc1	294	3562.36	1872.86
Day14-181127-16-Lc1	342	4538.08	3227.8	1214.89
Day14-181127-16-Lc1	342	4631.97	3142.75	1262.32
Day14-181127-16-Lc1	342	4298.79	2794.7	835.525
Day14-181127-16-Lc1	342	4423.88	3028.48	1137.37
Day14-181127-16-Lc1	342
Day14-181127-16-Lc1	342	4280.65	2741.94	940.248
Day14-181127-16-Lc1	342	4625.38	3114	1231.74
Day14-181127-16-Lc1	342	4571.73	3004.52	861.13
Day14-181127-16-Lc1	342	4456.11	2942.48	934.495
Day14-181127-16-Lc1	342	4690.96	3046.89	1103.62
Day14-181127-22	342	4377.58	2914.91	915.327
Day14-181127-22	342	4345.46	2836.08	822.505
Day14-181127-22	342	4383.3	2944.02	1066.87
Day14-181127-22	342	4530.4	2917.97	804.002
Day14-181127-22	342	4862.75	3210.91	1218.45
Day14-181127-22	342	4306.67	2402.01	357.206
Day14-181127-22	342	4506.4	2827.65	819.441
Day14-181127-22	342	4624.68	3213.56	1245.98
Day14-181127-22	342	4163.64	2652.6	497.241
Day14-181127-22	342	4587.92	3100.59	1117.85
Day14-181127-22	342	4218.98	2714.32	573.499
Day14-181127-22	342	4751	3072.62	1236.2
Day14-181127-22	342	4656.75	3175.62	1217.4
Day14-181127-22	342	4570.06	1951.92	359.486
Day14-181127-22	342	4450.6	3051.63	805.079
Day14-181127-22	342	4525.89	2918.67	983.772
Day14-181127-22	342	4423.36	3086.46	1168.33
Day14-181127-22	342	4515.4	3213.97	1134.73
Day14-181127-22	342	4245.61	2876.7	1087.18
Day14-181127-22	342	4258.76	2896.83	911.275
Day14-181127-22	342	4492.34	3034.18	1172.52
Day14-181127-22	342	4281.5	2714.69	683.098
Day14-181127-12-Rc1	342	4059.31	2547.22	602.647
Day14-181127-12-Rc1	342	4001.54	2466.79	500.091
Day14-181127-12-Rc1	342	4008.47	2656.58	655.077
Day14-181127-12-Rc1	342	4516.94	3168.74	1247.99
Day14-181127-12-Rc1	342	4188.23	2764.61	837.912
Day14-181127-12-Rc1	342	4316.93	2765.67	685.661
Day14-181127-12-Rc1	342	4481.8	3131.32	1214.58
Day14-181127-12-Rc1	342	4193.23	2609.68	582.1
Day14-181127-12-Rc1	342	4328.02	2889.18	864.23
Day14-181127-12-Rc1	342	4381.19	3044.18	1131.18
Day14-181127-12-Rc1	342	3796.98	2366.66	412.295
Day14-181127-12-Rc1	342	4238.83	2803.12	880.048
Day14-181127-12-Rc1	342	3739.92	2455.73	448.929
Day14-181127-12-Rc1	342	3885.78	2425.23	471.29
Day14-181127-12-Rc1	342	4555.84	3240.72	1311.14
Day14-181127-12-Rc1	342	3890.07	2455.88	421.081
Day14-181127-12-Rc1	342	4063.7	2670.33	593.892
Day14-181127-12-Rc1	342	3923.83	2395.61	538.586
Day14-181127-12-Rc1	342	3935.23	2506.75	530.095
Day14-181127-12-Rc1	342	3955.88	2593.59	643.798
Day14-181127-12-Rc1	342	3936.64	2536.92	528.81
Day14-181127-12-Rc1	342	4268.92	2869.66	806.719
Day14-181127-12-Rc1	342	4163	2617.89	573.735
Day14-181127-12-Rc1	342	4196.05	2863.6	983.346
Day14-181127-12-Rc1	342	4224.82	2773.99	881.919
Day14-181127-12-Rc1	342	4036.18	2639.7	825.432
Day14-181127-12-Rc1	342	4065.76	2461.34	397.929
Day15-181212-1-1-Rc2	366	4650.7	3245.56	1450.39
Day15-181212-1-1-Rc2	366	4421.31	3094.44	1184.13
Day15-181212-1-1-Rc2	366	4853.02	3486.72	1438.17
Day15-181212-1-1-Rc2	366	5013.33	3507.81	1558.83
Day15-181212-1-1-Rc2	366	4902.03	3356.63	1217.7
Day15-181212-1-1-Rc2	366	4625.23	3177.86	1113.63
Day15-181212-1-1-Rc2	366	4833.53
Day15-181212-1-Rc-L	366	5217.83	3987.18	1693.52
Day15-181212-1-Rc-L	366	5176.73	3656.72	1722.74
Day15-181212-6-2-Lc1-L	366	4227.22	2795.05	1026.53
Day15-181212-6-2-Lc1-L	366	4013.76	2595.74	1023.83
Day15-181212-6-2-Lc1-L	366	4530.57	3142.35	1115.94
Day15-181212-6-2-Lc1-L	366	4775.88	3402.79	1339.56
Day15-181212-6-2-Lc1-L	366	4189.59	2894.5	1082.13
Day15-181212-6-2-Lc1-L	366	4264.5	3048.4	1147.25
Day15-181212-6-2-Lc1-L	366	4820.8	3505.45	1335.67
Day15-181212-6-2-Lc1-L	366	4774.23	3320.72	1447.92
Day15-181212-6-2-Lc1-L	366	4356.11	3047.76	1280.82
Day15-181212-6-2-Lc1-L	366	4876.03	3364.94	1344.61
Day15-181212-6-2-Lc1-L	366	4689.29	3239.95	1264.31
Day16-181213-16-4-Lc2	390	5884.58	4364.8	2250.37
Day16-181213-16-4-Lc2	390	5478.78	4056.57	1926.82
Day16-181213-16-4-Lc2	390	5376.55	3763.58	1732.14
Day16-181213-16-4-Lc2	390	5938.88	4344.21	2271.07
Day16-181213-16-4-Lc2	390	5070.68	3732.93	1927.77
Day16-181213-16-4-Lc2	390	5860.21	4373.77	2492.49	212.829
Day16-181213-16-4-Lc2	390	5355.75	3890.38	1967.03
Day16-181213-16-4-Lc2	390	5804.42	4236.85	2212.26	217.281
Day16-181213-16-4-Lc2	390	5617.06	4269.68	2112.98
Day16-181213-16-4-Lc2	390	5801.33	4320.68	2325.21
Day16-181213-16-4-Lc2	390	5186.62	3692.82	1817.1
Day16-181213-16-4-Lc2	390	5408.95	3981.79	1920.9	199.327
Day16-181213-16-4-Lc2	390	5554.31	3850.58	1716.06	215.2
Day16-181213-16-4-Lc2	390	5854.39	4463.51	2367.68
Day16-181213-16-4-Lc2	390	5058.13	3591.4	1643.91
Day16-181213-16-4-Lc2	390	5569.82	4103.8	2027
Day16-181213-16-4-Lc2	390	5589.33	4093.69	2048.77	235.617
Day16-181213-16-4-Lc2	390	5662.06	4170.01	2260.98	225.534
Day16-181213-16-4-Lc2	390	5573.42	4135.7	2235.4
Day16-181213-19-4-Rc2	390	5711.74	4408.19	2376.22
Day16-181213-19-4-Rc2	390	5703.15	4126.66	2042.11	502.343
Day16-181213-19-4-Rc2	390	5853.56	4538.92	2541.36	217.95
Day16-181213-19-4-Rc2	390	5744.53	4418.67	2339.97
Day16-181213-19-4-Rc2	390	5930.34	4632.33	2633.24
Day16-181213-19-4-Rc2	390	5787.64	4390.14	2551.27	159.944
Day16-181213-19-4-Rc2	390	5755.29	4478.39	2500.24
Day16-181213-19-4-Rc2	390	5934.62	4537.8	2575.93
Day16-181213-19-4-Rc2	390	6052.76	4726.03	2982.09
Day16-181213-19-4-Rc2	390	5678.53	4223.45	2149.85	354.885
Day16-181213-19-4-Rc2	390	5959.93	4589.46	2654.18	654.492
Day16-181213-19-4-Rc2	390	6256.91	4688.06	2437.31
Day16-181213-19-4-Rc2	390	6371.46	5028.69	2901.98
Day16-181213-19-4-Rc2	390	5929.02	4568.73	2740.42
Day16-181213-19-4-Rc2	390	5872.03	4375.97	2491.65
Day16-181213-19-4-Rc2	390	6373.57	5054.01	2892.16	181.747
Day16-181213-19-4-Rc2	390		4484.94	2657.6
Day16-181213-19-4-Rc2	390	5831.95	4482.02	2551.83	755.801
Day16-181213-19-4-Rc2	390	5353.22	3923.89	2081.69
Day16-181213-19-4-Rc2	390	5875.99	4505.51	2270.67	254.463
Day16-181213-19-4-Rc2	390	5989.61	4553.15	2387.51	577.41
Day16-181213-19-4-Rc2	390	6066.74	4774.4	2790.74	248
Day16-181213-19-4-Rc2	390	5739.35	4154.1	2041.69
Day16-181213-19-4-Rc2	390	5907.05	4402.28	2331.49	1030
Day16-181213-24-5-Lc2	390	5678.95	3304.09	2235.15	468.92
Day16-181213-24-5-Lc2	390	5688.59	4311.05	2434.4
Day16-181213-24-5-Lc2	390	5706.95	4125.73	2088.86
Day16-181213-24-5-Lc2	390	6062	4414.94	2288.8
Day16-181213-24-5-Lc2	390	6002.53	4624.5	2640.57
Day16-181213-24-5-Lc2	390	6149.18	4605.82	2536.93
Day16-181213-24-5-Lc2	390	5920.03	4312.54	2352.35
Day16-181213-24-5-Lc2	390
Day16-181213-24-5-Lc2	390
Day16-181213-24-5-Lc2	390
Day17-181217-19-4-RLc1	414	6528.48	5037.88	2872.77	1117.81
Day17-181217-19-4-RLc1	414	6031.93	4534.78	2308.61
Day17-181217-19-4-RLc1	414	6304.03	4884.18	2719.76
Day17-181217-19-4-RLc1	414	6979.43	4372.69
Day17-181217-19-4-RLc1	414	6532.2	5084	2978.35	967.114
Day17-181217-19-4-RLc1	414	6490.21	4979.5	2775.44	907.925
Day17-181217-19-4-RLc1	414	6384.43	4981.59	2956.34	1322.05
Day17-181217-19-4-RLc1	414	6625.65	5150.68	2927.53	1202.47
Day17-181217-19-4-RLc1	414	6525.89	5093.61	3027.62	1153.35
Day17-181217-19-4-RLc1	414	7390.53	5693.49	3298.62
Day17-181217-19-4-RLc1	414	6412.48	4958.71	2663.14
Day17-181217-19-4-RLc1	414	6154.96	4754.04	2630.07
Day17-181217-19-4-RLc1	414	6332.89	4869.98	2741.04
Day17-181217-19-4-RLc1	414	6298.09	4864.86	2687.19
Day17-181217-19-4-RLc1	414	6415.25	5034.74	3075.71	1200.66
Day17-181217-19-4-RLc1	414	6414.54	5143.43	3086.58	1326.48
Day17-181217-19-4-RLc1	414	6526.1	5138.78	2959.66
mh-TIa-2022-07-08-01-414hr-x1,25slide1-01	414	5924.63	4558.07	2730.59	1219.3
mh-TIa-2022-07-08-01-414hr-x1,25slide1-02	414	6137.79	4633.24	2571.98	1088.85
mh-TIa-2022-07-08-01-414hr-x1,25slide1-03	414	6359.6	4905.6	2933.7	1213.91
mh-TIa-2022-07-08-01-414hr-x1,25slide1-04	414	6133.66	4795.57	2993.43	1479.64
mh-TIa-2022-07-08-01-414hr-x1,25slide1-05	414	6070.24	4631.2	2820.95	1113.18
mh-TIa-2022-07-08-01-414hr-x1,25slide1-06	414	6244.33	4969.93	3104.25	1329.52
mh-TIa-2022-07-08-01-414hr-x1,25slide1-07	414	6396.29	4937.94	3069.62	1230.97
mh-TIa-2022-07-08-01-414hr-x1,25slide1-08	414	5953.58	4412.67	2555.15	975.803
mh-TIa-2022-07-08-01-414hr-x1,25slide1-09	414	5997.56	4456.21	2604.69	860.374
mh-TIa-2022-07-08-01-414hr-x1,25slide1-10	414	6254.06	4755.1	2847.1	1351.23
mh-TIa-2022-07-08-01-414hr-x1,25slide1-11	414	6454.65	4856.13	3145.37	1617.18
mh-TIa-2022-07-08-01-414hr-x1,25slide1-12	414	5816.09	4329.24	2471.45	1026.82
mh-TIa-2022-07-08-01-414hr-x1,25slide1-13	414	6107.78	4865.77	2906.36	1209.05
mh-TIa-2022-07-08-01-414hr-x1,25slide1-14	414	6538.25	5109.67	3144.16	1405.47
mh-TIa-2022-07-08-01-414hr-x1,25slide1-15	414	6403.67	5062.23	3093.6	1359.8
mh-TIa-2022-07-08-01-414hr-x1,25slide1-16	414	6113.87	4589	2658.34	1039.89
mh-TIa-2022-07-08-01-414hr-x1,25slide1-17	414	6332.01	4887.61	3070.24	1423.4
mh-TIa-2022-07-08-01-414hr-x1,25slide1-18	414	6120.06	4703.24	2860.72	1066.49
mh-TIa-2022-07-08-01-414hr-x1,25slide1-19	414	6365.98	4845.51	2896.57	1207.23
mh-TIa-2022-07-08-01-414hr-x1,25slide2-01	414	5741.05	4359.89	2528.62	916.418
mh-TIa-2022-07-08-01-414hr-x1,25slide2-02	414	5716.52	4283.83	2460.03	928.626
mh-TIa-2022-07-08-01-414hr-x1,25slide2-03	414	6152.75	4649.96	2805.54	1084.99
mh-TIa-2022-07-08-01-414hr-x1,25slide2-04	414	5769.19	4326.55	2499.85	1063.03
mh-TIa-2022-07-08-01-414hr-x1,25slide2-05	414	5893.43	4596.57	2646.26	1162.62
mh-TIa-2022-07-08-01-414hr-x1,25slide2-06	414	5857	4453.5	2323.5	1014.95
mh-TIa-2022-07-08-01-414hr-x1,25slide2-07	414	5622.14	4275.82	2444.71	953.505
mh-TIa-2022-07-08-01-414hr-x1,25slide2-08	414	5784.98	4321.93	2556.67	984.92
mh-TIa-2022-07-08-01-414hr-x1,25slide2-09	414	5729.7	4295.5	2429.71	1167.62
mh-TIa-2022-07-08-01-414hr-x1,25slide2-10	414	5977.01	4474.52	2894.39	1585.87
mh-TIa-2022-07-08-01-414hr-x1,25slide2-11	414	5942.91	4377.34	2420.27	1076.35
mh-TIa-2022-07-08-01-414hr-x1,25slide2-12	414	6123.88	4560.07	3008.2	1322.3
mh-TIa-2022-07-08-01-414hr-x1,25slide2-13	414	5992.72	4534.18	2693.79	1198.26
mh-TIa-2022-07-08-01-414hr-x1,25slide2-14	414	5818.46	4275.13	2516.69	1074.06
Day19-191024-15-3-Lc1-1	456	6203.3	4611.79	2588.45
Day19-191024-15-3-Lc1-1	456	6688.38	5305.19	3186.64	1411.68
Day19-191024-15-3-Lc1-1	456	6337.57	4881.93	2786.97	1091.06
Day19-191024-15-3-Lc1-1	456	6266.42	4720.93	2560.32	1052.67
Day19-191024-15-3-Lc1-1	456	6938.52	5423.46	3429.09	1504.93
Day21-191024-27-6-Lc2-1	504	6241.1	4858.58	2752.44	1020.82
Day21-191024-27-6-Lc2-1	504	6631.88	5253.29	3359.38	1586.14
Day21-191024-27-6-Lc2-1	504	6562.63	5129.62	3215.32	1528.83
Day21-191024-27-6-Lc2-1	504	6482.5	4960.35	2706.71	1122.54
Day21-191024-27-6-Lc2-1	504	6635.86	5174.91	3184.23	1295.95
Day21-191024-27-6-Lc2-1	504	6661.71	5293.67	3352.8	1495.02
Day21-191024-27-6-Lc2-1	504	6545.2	5155.9	3107.83	1321.23
mh-TIa-2022-07-08-01-456hr-slide1-01	456	6431.21	5014.36	3195.71	1479.97
mh-TIa-2022-07-08-01-456hr-slide1-02	456	6282.65	4839.62	3011.44	1424.46
mh-TIa-2022-07-08-01-456hr-slide1-03	456	6332.14	4752.6	2775.51	937.583
mh-TIa-2022-07-08-01-456hr-slide1-04	456	6766.08	5271.99	3189.51	1583.09
mh-TIa-2022-07-08-01-456hr-slide1-05	456	6375.99	4881.29	2766.18	1204.43
mh-TIa-2022-07-08-01-456hr-slide1-06	456	7077.67	5436.49	3507.71	1621.06
mh-TIa-2022-07-08-01-456hr-slide1-07	456	6319.74	4847.16	2879.8	1092.88
mh-TIa-2022-07-08-01-456hr-slide1-08	456	6337.65	4865.17	2833.09	1289.86
mh-TIa-2022-07-08-01-456hr-slide1-09	456	5514.48	4101.69	2162.44	745.011
mh-TIa-2022-07-08-01-456hr-slide1-10	456	6070.57	4356.68	2272.81	530.225
mh-TIa-2022-07-08-01-456hr-slide1-11	456	6089.65	4662.65	3100.69	1480.94
mh-TIa-2022-07-08-01-456hr-slide1-12	456	6815.56	5257.6	3491.79	1825.83
mh-TIa-2022-07-08-01-456hr-slide1-13	456	6598.23	5051.69	2973.81	1373.75
mh-TIa-2022-07-08-01-456hr-slide1-14	456	7109.15	5547.06	3631.04	1789.67
mh-TIa-2022-07-08-01-456hr-slide2-01	456	5703.77	4162.87	2201.89	876.333
mh-TIa-2022-07-08-01-456hr-slide2-02	456	7000.78	5371.16	3589.52	2238.42
mh-TIa-2022-07-08-01-456hr-slide2-03	456	5844.94	4416.89	2588.42	987.532
mh-TIa-2022-07-08-01-456hr-slide2-05	456	5732.36	4354.65	2477.14	950.394
mh-TIa-2022-07-08-01-456hr-slide2-06	456	5682.25	4162.84	2342.76	876.382
mh-TIa-2022-07-08-01-456hr-slide2-07	456	6009.6	4670.88	2931.77	1301.56
mh-TIa-2022-07-08-01-456hr-slide2-08	456	5743.96	4316.65	2503.95	974.678
mh-TIa-2022-07-08-01-456hr-slide2-09	456	5649.8	4156.68	2275.55	601.529
mh-TIa-2022-07-08-01-456hr-slide2-10	456	6003.09	4626.5	2580.03	563.607
mh-TIa-2022-07-08-01-456hr-slide2-11	456	5891.62	4464.82	2709.01	1294.33
mh-TIa-2022-07-08-01-504hr-slide1-01	504	6145.23	4797.09	2978.33	1230.29
mh-TIa-2022-07-08-01-504hr-slide1-02	504	5847.66	4418.57	2576.52	1213.5
mh-TIa-2022-07-08-01-504hr-slide1-03	504	5807.64	4446.37	2736.24	1277.9
mh-TIa-2022-07-08-01-504hr-slide1-04	504	5593.63	4393.22	2558.62	1217.93
mh-TIa-2022-07-08-01-504hr-slide1-05	504	5927.32	4549.47	2759.24	1479.44
mh-TIa-2022-07-08-01-504hr-slide1-06	504	5789.1	4410.02	2678.21	1207.8
mh-TIa-2022-07-08-01-504hr-slide1-07	504	5541.41	4117.26	2444.32	1208.05
mh-TIa-2022-07-08-01-504hr-slide1-08	504	5573.05	4333.16	2471.43	1253.26
mh-TIa-2022-07-08-01-504hr-slide1-09	504	6553.33	4925.88	3119.95	1559.98
mh-TIa-2022-07-08-01-504hr-slide1-10	504	5995.63	4662.6	2854.34	1541.16
mh-TIa-2022-07-08-01-504hr-slide1-11	504	5916.19	4597.04	2763.94	1221.75
mh-TIa-2022-07-08-01-504hr-slide1-12	504	5814.49	4441.2	2582.49	1258.44
mh-TIa-2022-07-08-01-504hr-slide1-13	504	5856.25	4523.94	2792.12	1345.69
mh-TIa-2022-07-08-01-504hr-slide1-14	504	5825.81	4483.87	2747.92	1329.03
mh-TIa-2022-07-08-01-504hr-slide1-15	504	5481.56	4187.06	2478.93	990.009
mh-TIa-2022-07-08-01-504hr-slide1-16	504	5700.52	4375.8	2719.39	1264.92
mh-TIa-2022-07-08-01-504hr-slide1-17	504	5526.77	4253.46	2427.59	1102.18
mh-TIa-2022-07-08-01-504hr-slide2-02	504	6425.64	4762.66	3021.24	1094.38
mh-TIa-2022-07-08-01-504hr-slide2-03	504	6165.48	4684.98	3043.52	1668.14
mh-TIa-2022-07-08-01-504hr-slide2-04	504	6487.84	4971.45	3138.2	1592.33
mh-TIa-2022-07-08-01-504hr-slide2-05	504	6177.66	4645.51	2731.73	1266.07
mh-TIa-2022-07-08-01-504hr-slide2-06	504	5736.3	4294.71	2555.6	976.345
mh-TIa-2022-07-08-01-504hr-slide2-07	504	5994.52	4452.82	2459.31	989.968
mh-TIa-2022-07-08-01-504hr-slide2-08	504	6018.11	4389.53	2674.74	1042.84
mh-TIa-2022-07-08-01-504hr-slide2-09	504	6123.37	4759.69	2737.8	1063.78
mh-TIa-2022-07-08-01-504hr-slide2-10	504	6024.12	4586.04	2811.46	1160
mh-TIa-2022-07-08-01-504hr-slide2-11	504	6047.4	4666.32	2838.15	1079.94
mh-TIa-2022-07-08-01-504hr-slide2-12	504	6205.09	4755.43	2966.38	1434.62
mh-TIa-2022-07-08-01-504hr-slide2-13	504	6129.09	4682.65	2882.6	1128.22
mh-TIa-2022-07-08-01-504hr-slide2-14	504	6260.56	4688.62	2835.73	1140.68
mh-TIa-2022-07-08-01-504hr-slide2-15	504	5910.89	4524.19	2673.57	1012.23
mh-TIa-2022-07-08-01-504hr-slide2-16	504	5795.41	4451.48	2575.3	952.42
mh-TIa-2022-07-08-01-504hr-slide2-17	504	6132.31	4688.32	2955.73	1588.97
mh-TIa-2022-07-08-01-504hr-slide2-18	504	6474.29	4895.78	3147.75	1430.23
mh-TIa-2022-07-08-01-504hr-slide2-19	504	5562.39	4146.28	2314.96	835.129
mh-TIa-2022-07-08-01-504hr-slide2-20	504	6093.83	4691.5	2833.98	1320.88
mh-TIa-2022-07-08-01-504hr-slide2-21	504	6089.17	4567.56	2662.5	1132.11
mh-TIa-2022-07-08-01-504hr-slide2-22	504	5939	4361.57	2512.08	889.979
mh-TIa-2022-07-08-01-504hr-slide2-23	504	6077.42	4513.7	2683.2	992.29
mh-TIa-2022-07-08-01-504hr-slide2-24	504	6205.57	4717.77	2942.19	1208.19

## Sheet: Fig. 2d
Fig. 2d. The percentage of multi-layered micro-niche
File name	# of hair follicles analyzed	multi-layered	mono-layered	% of multi-layered	days after hair depilation
mh-TIa-2020-12-16-01_mh-F19-081_Stitch-resizeXY30%	38	11	27	28.9474	11.5
mh-TIa-2020-11-11-03_ID6991_no1	39	12	27	30.7692	11.5
mh-TIa-2020-11-11-03_ID7008-no1_stitch_Resize50%.ims	0				11.5
mh-TIa-2020-11-11-03_ID7009_no1_Stitch_ResizeXY30%	32	11	21	34.375	11.5
mh-TIa-2020-12-16-01-ID7172_Stitch-resizeXY30%	29	21	8	72.4138	12
mh-TIa-2020-12-23-01-ID7317no1_Stitch_ResizeXY30%-new	31	25	6	80.6452	12
mh-TIa-2021-01-25-02-ID7493_Stitch-ResampleXY30%	40	32	8	80	12
mh-TIa-2020-12-23-01-ID7317no2_Stitch_ResizeXY30%-new	29	10	19	34.4828	12.5
mh-AN-2021-01-07-01_mh-F20-457-stitch-resample-xy30%	35	15	20	42.8571	12.5
mh-AN-2021-01-06-01_mh-F19-044-stitch-resizeXY30%	36	17	19	47.2222	12.5

## Sheet: Fig. 2f
Fig. 2f. The percentage of hair follicles with G1-HM.
File name	# of hair follicles analyzed	G1-HM formed	No G1-HM	% of hair follicles with G1-HM	Days after hair depilation
mh-TIa-2020-12-16-01_mh-F19-081_Stitch-resizeXY30%	38	9	29	23.6842	11.5
mh-TIa-2020-11-11-03_ID6991_no1	39	10	29	25.641	11.5
mh-TIa-2020-11-11-03_ID7009_no1_Stitch_ResizeXY30%	32	7	25	21.875	11.5
mh-TIa-2020-12-16-01-ID7172_Stitch-resizeXY30%	29	19	10	65.5172	12
mh-TIa-2020-12-23-01-ID7317no1_Stitch_ResizeXY30%-new	31	25	6	80.6452	12
mh-TIa-2021-01-25-02-ID7493_Stitch-ResampleXY30%	40	26	14	65	12
mh-TIa-2020-12-23-01-ID7317no2_Stitch_ResizeXY30%-new	29	8	21	27.5862	12.5
mh-F20-457-stitch-resample-xy30%	35	14	21	40	12.5
mh-F19-044-stitch-resizeXY30%	36	15	21	41.6667	12.5

## Sheet: Fig. 2g
Fig. 2g. Number of G1-HM facing to micro-niche
File name	hair length(μm)	psude time	# of G1-HM
mh-F20-364-1-10	1608.15	12	0
mh-F20-364-1-8	1621.31	12	0
mh-F20-364-1-2	1633.57	12	0
mh-F20-364-1-6	1671.7	12	2
mh-F20-364-1-20	1817.83	12	6
mh-F20-364-1-17	1803.97	12	6
mh-F20-364-1-16	1692.03	12	6
mh-F20-364-1-9	1740.95	12	6
mh-F20-364-1-4	1736.28	12	6
mh-F20-489-01-06	1730.82	12	6
mh-F20-489-01-04	1610.48	12	6
mh-F21-367-01-07	1778.52	12	6
mh-F20-364-1-14	1590.19	12	7
mh-F20-364-1-12	1758.6	12	7
mh-F20-364-1-5	1694.78	12	7
mh-F20-489-01-09	1673.69	12	7
mh-F20-489-01-07	1705.09	12	7
mh-F20-489-01-05	1674.82	12	7
mh-F21-367-01-03	1859.16	12	7
mh-F20-489-01-03	1687.79	12	8
mh-F20-489-01-01	1788.98	12	8
mh-F20-364-1-7	1874.34	12	9
mh-F20-489-01-08	1729.19	12	9
mh-F20-364-1-15	1614.86	12	12
mh-F21-367-01-09	1806.45	12	12
mh-TIa-2019-07-01-01-ID4789-slide1-6_right	1493	11.5	0
mh-TIa-2019-07-01-01-ID4789-slide1-5	1340	11.5	0
mh-TIa-2019-06-10-01-slide1-4-no1	1466	11.5	0
mh-TIa-2019-06-10-01-slide1-3-2	1426	11.5	0
mh-TIa-2019-06-10-01-slide1-3-1	1463	11.5	0
LSM-mh-TIa-2020-01-23-01-ID5726_1400-no6	1400	11.5	0
LSM-mh-TIa-2020-01-23-01-ID5726_1400-no2	1400	11.5	0
LSM-mh-TIa-2020-01-23-01-ID5726_1300-no1	1300	11.5	0
mh-F20-364-02-02	1395.85	11.5	0
mh-F20-364-1-25	1514.9	11.5	0
mh-F20-364-1-13	1555.96	11.5	0
mh-F20-364-1-11	1519.84	11.5	0
mh-F20-364-1-1	1544.67	11.5	0
LSM-mh-TIa-2020-01-23-01-ID5726_1200-no1	1321	11.5	1
mh-TIa-2019-06-10-01-slide4-4	1546	11.5	2
LSM-mh-TIa-2020-01-23-01-ID5726_1400-no3	1400	11.5	2
mh-TIa-2019-07-01-01-ID4789-slide3-7	1567	11.5	3
LSM-mh-TIa-2020-01-23-01-ID5726_1400-no4	1400	11.5	5
mh-F20-364-02-05	1397.68	11.5	5
mh-TIa-2019-06-10-01-slide4-5-stitch-3	1325	11.5	6
mh-F20-364-02-03	1395.9	11.5	6
mh-F20-364-02-01	1386.3	11.5	6
mh-F20-364-1-27	1564.63	11.5	6
mh-F20-364-1-23	1478.41	11.5	6
mh-F20-364-1-19	1341.53	11.5	6
mh-F20-364-1-18	1543.38	11.5	6
mh-F20-364-02-04	1362	11.5	12

## Sheet: Fig. 3b
Fig. 3b. The percentage of hair follicles with G1-HM formation.
Days after hair depilation	File name	# of hair follicle analyzed	No G1-HM	G1-HM formation	% of hair follicle with G1-HM
10	4779	8	3	5	62.5
	5728	9	2	7	77.7778
	6989	9	3	6	66.6667
	9282-d10	7	2	5	71.4286
10.5	5726	7	5	2	28.5714
	6989	8	6	2	25
	9282-d10	10	7	3	30
11	4789	5	2	3	60
	5726	9	5	4	44.4444
	6784-d13	8	2	6	75
11.5	4789	8	7	1	12.5
	5726	6	6	0	0
	6799-d12	13	6	7	53.8462
12	6799-d12	14	4	10	71.4286
	7077-d13	8	0	8	100
	6799-d13	3	0	3	100

## Sheet: Fig. 3c
Fig. 3c. The percentage of multi-layered dermal papilla.
Days after hair depilation	File name	# of hair follicle analyzed	Mono-layered	multi-layered	% of multi-layered DP
10	4779	8	2	6	75
	5728	9	2	7	77.7778
	6989	9	2	7	77.7778
	9282-d10	7	1	6	85.7143
10.5	5726	7	6	1	14.2857
	6989	8	4	4	50
	9282-d10	10	6	4	40
11	4789	5	2	3	60
	5726	9		9	100
	6784-d13	8	4	4	50
11.5	4789	8	6	2	25
	5726	6	5	1	16.6667
	6799-d12	13	5	8	61.5385
12	6799-d12	14	2	12	85.7143
	7077-d13	8		8	100
	6799-d13	3		3	100

[truncated: 11 more sheets: Fig. 3d, Fig. 4c, Fig. 5e, Fig. 5f, Fig. 5g, Fig. 6d, Fig. S2b, Fig. S2c, Fig. S2d, Fig. S3c, Fig. S3e]
